# Supplementary material for: Quantitative proteomics insights into Chlamydomonas reinhardtii thermal tolerance enhancement by a mutualistic interaction with Sinorhizobium meliloti
Source: Microbiol Spectr. 2024 Jul 16;12(8):e00219-24. doi: 10.1128/spectrum.00219-24 (PMC11302038; doi:10.1128/spectrum.00219-24)
Supplement: Supplemental material — Tables S1 to S9. [file spectrum.00219-24-s0001.xlsx]

## Sheet: Table S1
Table S1 Differentially expressed proteins of C. reinhardtii 21gr mono-cultures when comparing high vs normal temperature.
Protein ID	Gene name	Functional description	Fold change	P value
Cre11.g467644.t1.1	CLPB1	ClpB chaperone, Hsp100 family	82.69	<0.001
Cre02.g090850.t1.1	CLPB3	ClpB chaperone, Hsp100 family	73.8	<0.001
Cre09.g398067.t1.1	FKB62	Peptidyl-prolyl cis-trans isomerase, FKBP-type	63.64	<0.001
Cre03.g189950.t1.2	HOP	HSP70-HSP90 organizing protein	49.03	<0.001
Cre03.g145787.t1.1	HSP22C	Heat shock protein 22C	40.99	<0.001
Cre07.g318800.t1.2	HSP22A	heat shock protein 22A	40.78	<0.001
Cre02.g117050.t1.1		Protein tyrosine kinase	37.43	<0.001
Cre13.g583600.t1.2	DGD1	galactolipid galactosyltransferase	37.25	<0.001
Cre12.g514850.t1.2	HSP90C	Heat shock protein 90C	37.21	<0.001
Cre02.g092550.t1.1	TPR1	Tetratricopeptide-repeat protein protein	31.7	<0.001
Cre09.g393200.t1.2	HSP70C	Heat shock protein 70C	31.64	<0.001
Cre04.g220200.t2.1			30.85	<0.001
Cre01.g005150.t1.1	SGA1	Serine glyoxylate aminotransferase	29.93	<0.001
Cre02.g092250.t1.2	FKB42	Peptidyl-prolyl cis-trans isomerase, FKBP-type	29.41	<0.001
Cre03.g193800.t1.1	TSN1	Aspartyl-tRNA synthetase	28.85	<0.001
Cre12.g508050.t1.2		ARID domain-containing protein	28.7	<0.001
Cre03.g182950.t1.2		RNA helicase	26.55	<0.001
Cre09.g415800.t1.2			26.06	<0.001
Cre09.g405500.t1.1	MLD1	Major lipid droplet protein	25.09	<0.001
Cre12.g490350.t1.1	HDS1	1-hydroxy-2-methyl-2-(E)-butenyl 4-diphosphate synthase	24.46	<0.001
Cre16.g689647.t1.1	AGO3	Argonaute-like protein	24.14	<0.001
Cre09.g391650.t1.2	HCP4	Hybrid-cluster protein	22.38	<0.001
Cre11.g467575.t1.1	CLPB4	ClpB chaperone, Hsp100 family	22.34	<0.001
Cre03.g177053.t1.1		TIP120 domain-containing protein	21.67	<0.001
Cre05.g233303.t1.1			21.22	0.003
Cre07.g328800.t1.1	NSG13	Protein expressed during nitrogen-starved gametogenesis	21.19	<0.001
Cre04.g215150.t1.2	SSS1	soluble starch synthase I	20.63	<0.001
Cre06.g278172.t1.1			20.6	<0.001
Cre08.g384150.t1.1			20.32	<0.001
Cre12.g514050.t1.2	GSF1	Ferredoxin-dependent glutamate synthase	20.22	0.001
Cre10.g451950.t1.2	AAT1	Alanine aminotransferase	20.02	0.001
Cre11.g478156.t2.1	AP1B1	Beta1-Adaptin	19.76	<0.001
Cre06.g263000.t1.1		F-box domain-containing protein	18.93	<0.001
Cre10.g433600.t1.2		Methylenetetrahydrofolate reductase	18.11	<0.001
Cre05.g233800.t1.2	TSG1	Glycyl-tRNA synthetase	17.34	0.002
Cre17.g696250.t1.1		MI domain-containing protein	16.92	<0.001
Cre17.g734200.t1.2	DPA1	LL-diaminopimelate aminotransferase, putative	16.61	<0.001
Cre12.g522250.t1.2			16.58	0.001
Cre09.g386400.t1.2	FAP124	Flagellar Associated Protein 124	16.42	<0.001
Cre02.g143650.t1.2			16.24	<0.001
Cre16.g677000.t1.2	HSP70E	Heat shock protein 70E	16.16	0.001
Cre08.g384750.t1.1	AMA3	Alpha-amylase	16.01	<0.001
Cre12.g548900.t1.1	ROC23	Rythm Of Chloroplast 23	15.77	0.001
Cre12.g508900.t1.2	MAPK6	Mitogen-Activated Protein Kinase 6	15.47	<0.001
Cre14.g617400.t1.2	HSP22F	Heat shock protein 22F	15.21	0.001
Cre06.g278210.t1.1	GPM1	Phosphoglucomutase	15.06	<0.001
Cre06.g298350.t1.2	FAP224	Flagellar Associated Protein 224	14.74	<0.001
Cre16.g687350.t1.2		Acyl-CoA oxidase/dehydrogenase	14.57	<0.001
Cre06.g273300.t1.2	TST1	Threonyl-tRNA synthetase	14.54	<0.001
Cre14.g615950.t1.1			14.34	<0.001
Cre10.g424550.t1.1			14.21	0.003
Cre03.g199647.t1.1		Eukaryotic translation initiation factor 4A3	14.14	0.002
Cre11.g477850.t1.1	TXC1	Transcriptional coactivator-like protein	14.04	<0.001
Cre17.g728800.t1.2	IDH1	Isocitrate dehydrogenase, NAD-dependent	14.03	<0.001
Cre12.g553100.t1.1		Ge1_WD40 domain-containing protein	13.9	<0.001
Cre02.g142352.t1.1		AA_TRNA_LIGASE_II domain-containing protein	13.81	0.001
Cre14.g621650.t1.1	MCT1	Malonyl-CoA:acyl-carrier-protein transacylase	13.6	<0.001
Cre13.g590650.t1.2		DUF1421 domain-containing protein	13.36	<0.001
Cre01.g004300.t1.2	ASN1	Asparagine synthase	13.32	0.009
Cre14.g633750.t1.1	IPB2	Importin beta-3 homolog	12.98	0.003
Cre09.g387875.t1.1		Soluble inorganic pyrophosphatase	12.47	<0.001
Cre16.g687950.t1.2	ETF1	Electron transfer flavoprotein alpha subunit	12.44	<0.001
Cre06.g278239.t1.1	SRS7	Serine/arginine-rich pre-mRNA splicing factor	12.27	<0.001
Cre06.g259150.t1.2	EFG8	Translation elongation factor Tu family protein	12.24	0.003
Cre05.g232150.t1.2	GDH2	Glutamate dehydrogenase	12.23	<0.001
Cre14.g632950.t1.2	NOT1	Component of CCR4-NOT transcriptional regulator complex	12.18	0.009
Cre17.g718850.t1.1	RFA1	Replication protein A, 70 kDa DNA-binding subunit	12.14	0.002
Cre02.g102450.t1.2			12.04	<0.001
Cre07.g326600.t1.2	PDI6	Protein disulfide isomerase	11.98	0.003
Cre10.g454025.t1.1		Pex14_N domain-containing protein	11.96	<0.001
Cre07.g350500.t1.2	TSV1	Valyl-tRNA synthetase	11.77	<0.001
Cre17.g715350.t1.2		Arf-GAP domain-containing protein	11.74	<0.001
Cre04.g224500.t1.1			11.68	0.001
Cre12.g551700.t1.2			11.6	<0.001
Cre06.g296400.t1.2			11.54	0.003
Cre10.g432000.t1.2	DDB1	UV-damaged DNA binding complex subunit 1 protein	11.52	0.002
Cre10.g456750.t1.2		dehydroascorbate reductase	11.49	0.002
Cre03.g151700.t1.2	CGL26	Conserved in the Green Lineage	11.31	0.003
Cre01.g034000.t1.2	IPB1	Importin beta	11.25	0.001
Cre13.g578100.t1.1			11.21	0.001
Cre03.g143887.t1.1		Arginyl-tRNA Synthetase	11.09	0.005
Cre03.g199300.t1.2		Aha1_N domain-containing protein	10.82	0.001
Cre08.g368900.t1.2	TSA2	Alanyl-tRNA-synthetase	10.79	0.001
Cre10.g451900.t1.1	THS1	Threonine synthase	10.75	0.006
Cre12.g554953.t1.1	ETF2	Electron transfer flavoprotein beta subunit	10.65	<0.001
Cre03.g173600.t1.2		Ubiquitin-like domain-containing protein	10.62	0.001
Cre02.g077100.t1.2	GSH1	Gamma-glutamylcysteine synthetase	10.57	0.018
Cre03.g158500.t1.1		Protein kinase domain-containing protein	10.54	0.017
Cre18.g749447.t1.1	AHD1	Bifunctional aspartate kinase/homoserine dehydrogenase	10.46	0.002
Cre04.g215850.t1.2	IPA1	Importin alpha	10.38	0.001
Cre07.g333950.t1.2	VPS45	SM/Sec1-family protein	10.37	<0.001
Cre06.g282000.t1.1	STA3	Soluble starch synthase III	10.28	0.001
Cre17.g734548.t1.1		Pyruvate phosphate dikinase	10.24	0.001
Cre01.g013600.t1.1			10.23	<0.001
Cre02.g079600.t1.2	TSF2	Phenylalanyl-tRNA synthetase	10.18	0.009
Cre09.g394473.t1.1	LCI9	Low-CO2-inducible protein	10.17	0.002
Cre03.g178450.t1.2	CPN10	Chaperonin 10	10.15	0.001
Cre07.g325400.t1.2	LEU3	Isopropylmalate dehydrogenase	10.11	0.001
Cre06.g281350.t1.2	LON1	Mitochondrial LON protease	10.04	0.001
Cre01.g047700.t1.2	CYN40	Cyclophilin	10	0.001
Cre06.g310950.t1.2		FAD-dependent oxidoreductase	9.95	<0.001
Cre16.g692901.t1.1		CobW C-terminal domain-containing protein	9.93	<0.001
Cre02.g095082.t1.1			9.81	0.002
Cre01.g021450.t2.1	TPR4	Tetratricopeptide-repeat protein protein	9.75	0.001
Cre01.g023787.t1.1		ABC transporter domain-containing protein	9.72	<0.001
Cre09.g394917.t1.1			9.6	0.007
Cre05.g234700.t1.1	PYK3	Pyruvate kinase	9.58	0.004
Cre10.g418950.t1.1	KIN10-2	Kinesin motor protein	9.55	0.003
Cre01.g026450.t1.2	SRS1	Serine/arginine-rich pre-mRNA splicing factor	9.5	0.005
Cre02.g092400.t1.1		NTF2 domain-containing protein	9.37	0.001
Cre01.g050850.t1.2	PKL1	Protein Phosphatase 1 beta	9.31	0.002
Cre02.g086887.t1.1		Peptidase S59 domain-containing protein	9.29	0.001
Cre12.g503600.t1.2		Leucine-Rich Repeat Protein	9.03	<0.001
Cre06.g271900.t1.2			9	<0.001
Cre08.g378000.t1.2			9	<0.001
Cre02.g080700.t1.2	BIP1	Endoplasmic reticulum associated Hsp70 protein	8.98	0.046
Cre06.g293582.t1.1			8.83	0.004
Cre03.g204950.t1.2		SAP domain-containing protein	8.75	<0.001
Cre12.g498950.t1.2			8.74	0.001
Cre01.g063997.t1.1		LsmAD domain-containing protein	8.73	0.001
Cre17.g703700.t1.1	SCLB1	Succinate-CoA ligase beta chain	8.64	0.019
Cre02.g082877.t1.1		Seryl-tRNA synthetase	8.63	0.003
Cre06.g270750.t1.1			8.62	0.001
Cre03.g181300.t1.2	SHKG1	5-enolpyruvylshikimate-3-phosphate (EPSP) synthase	8.61	<0.001
Cre12.g517400.t1.2	RAB5	RAB-like GTP-Binding Protein	8.6	0.005
Cre12.g533351.t1.1	CLPB5	ClpB chaperone, Hsp100 family	8.56	0.001
Cre08.g371957.t1.1	RAPTOR	Regulatory-associated protein of TOR	8.56	0.003
Cre12.g495650.t1.2			8.49	0.001
Cre17.g734644.t1.1	SQE1	Squalene epoxidase	8.39	0.034
Cre02.g143250.t1.2	IDH2	Isocitrate dehydrogenase, NAD-dependent	8.37	0.003
Cre01.g030550.t1.2		possible ubiquitin-proteasome pathway protein	8.33	<0.001
Cre02.g076250.t1.1	EFG1	Chloroplast elongation factor G	8.33	0.011
Cre07.g326800.t1.1		Serine/threonine protein phosphatase 5-like, catalytic subunit	8.3	<0.001
Cre12.g543350.t1.1	FDH2	Formaldehyde dehydrogenase	8.3	<0.001
Cre14.g616750.t1.1	PEX5	Peroxisomal targeting signal 1 receptor	8.3	<0.001
Cre17.g719000.t1.2	UAP56	Exon junction complex component, UAP56 DEAD/DEAH box helicase homolog	8.29	0.006
Cre01.g020918.t1.1	PREP1	Presequence protease	8.17	0.006
Cre08.g384200.t1.2		GB1/RHD3-type G domain-containing protein	8.12	<0.001
Cre12.g529950.t1.2	EIF4G1	Eukaryotic translation initiation factor 4, gamma subunit	8.12	<0.001
Cre03.g173350.t1.2	ANK22b	predicted protein	8.08	<0.001
Cre06.g286350.t1.2	UMM6	UbiE/COQ5 methyltransferase family protein	8.08	<0.001
Cre02.g112750.t1.2		SBP-type domain-containing protein	8.05	<0.001
Cre04.g229700.t1.2	UGP1	UDP-glucose pyrophosphorylase	8.05	<0.001
Cre09.g401900.t1.2			8.03	0.001
Cre06.g278221.t1.1		Trehalose-6-phosphate synthase/phosphatase	7.99	0.001
Cre13.g590300.t1.1	URK2	Uridine kinase	7.96	0.032
Cre03.g193850.t1.2	SCLA1	Succinyl-CoA ligase alpha chain	7.82	0.005
Cre09.g397512.t1.1			7.8	0.011
Cre07.g325716.t1.1	DNL1	DNA ligase 1	7.8	0.011
Cre06.g279150.t1.2	TSD2	Aspartyl-tRNA synthetase	7.69	0.006
Cre03.g206600.t1.2	AAD1	Acetohydroxyacid dehydratase	7.68	0.01
Cre16.g679550.t1.1	FAP277	Flagellar Associated Protein 277	7.68	0.002
Cre12.g521350.t1.2	SLY1	SM/Sec1-family protein, SLY1 homolog	7.68	0.002
Cre02.g142351.t1.1		Thioredoxin domain-containing protein	7.66	<0.001
Cre12.g560450.t1.1		Methyl-accepting transducer domain-containing protein	7.63	<0.001
Cre03.g201400.t1.2	PPP16	Phosphoprotein phosphatase 2C-related	7.63	<0.001
Cre16.g683950.t1.2	SRP1	Alpha Subunit of the SRP Receptor	7.63	0.001
Cre07.g338300.t1.1	FBB14	Putative flagellar/basal body protein	7.61	0.002
Cre11.g479250.t1.2		WPP domain-containing protein	7.52	0.001
Cre13.g605150.t1.2	MSD2	Mn superoxide dismutase	7.52	<0.001
Cre03.g177200.t1.2	CRB3	RNA-binding protein C3, CELF family, subunit of CHLAMY1	7.5	0.013
Cre01.g015000.t1.2	NAGK1	Acetylglutamate kinase	7.49	0.002
Cre04.g212300.t1.1		Phosphoprotein phosphatase 2C-related	7.45	0.001
Cre06.g294650.t1.2	AGT1	Alanine-glyoxylate transaminase	7.38	0.003
Cre01.g010700.t1.2	SYP2	Endosomal Qa-SNARE protein, Syntaxin7/Syx7/Pep12/Syp2-family (Qa.III.b)	7.38	<0.001
Cre04.g214502.t1.1	UGE	UDP-D-glucose/UDP-D-galactose 4-epimerase 5	7.38	<0.001
Cre09.g394450.t1.2		Ran-binding protein 1	7.36	0.002
Cre11.g467350.t1.2		Acyl-CoA oxidase/dehydrogenase	7.36	<0.001
Cre02.g080650.t1.2	HSP90B	Heat shock protein 90B	7.29	0.032
Cre13.g566450.t1.2	ROC104	Rhythm of Chloroplast 104	7.24	0.003
Cre06.g310100.t1.2		Protein kinase domain-containing protein	7.21	0.003
Cre17.g740950.t1.2	ELIP6	High intensity light-inducible Lhc-like gene	7.21	0.003
Cre12.g534800.t1.1	GCSP	Glycine cleavage system, P protein	7.21	0.003
Cre02.g073750.t1.2	KLP1	Kinesin motor protein	7.21	0.003
Cre05.g234652.t1.1		CobW C-terminal domain-containing protein	7.17	<0.001
Cre04.g211850.t1.2	ELIP5	Early light-inducible protein	7.15	0.014
Cre11.g478528.t1.1			7.13	0.01
Cre12.g518200.t1.1	DNJ3	Protein disulfide isomerase	7.13	0.01
Cre12.g505400.t1.2		Related to platelet-activating factor acetylhydrolase	7.1	0.004
Cre01.g004950.t1.1		Conserved Protein with Putative intracellular protease/amidase domain	7.1	0.01
Cre12.g525700.t1.2	HCS1	Cytochrome c heme lyase	7.1	0.004
Cre15.g643600.t1.2	SUFB	Iron-sulfur cluster assembly protein	7.1	0.01
Cre09.g386758.t1.1	ALS1	Acetolactate synthase, large subunit	7.09	0.01
Cre17.g738850.t1.2			6.98	0.002
Cre04.g225350.t1.1		GYF domain-containing protein	6.96	<0.001
Cre07.g352400.t1.2		Inositol polyphosphate related phosphatase	6.96	<0.001
Cre17.g709850.t1.2	ACK2	Acetate kinase	6.96	<0.001
Cre16.g688550.t1.2	GSTS1	Glutathione S-transferase	6.96	<0.001
Cre10.g423650.t1.2	PRPL11	Chloroplast ribosomal protein L11	6.96	<0.001
Cre02.g114850.t1.2			6.94	0.002
Cre04.g211600.t1.1	SNF1	SNF1-related kinase	6.93	0.001
Cre12.g528000.t1.2	FAP303	Flagellar Associated Protein 303	6.91	0.008
Cre13.g566000.t1.2		Putative monofunctional formate-tetrahydrofolate ligase	6.84	0.007
Cre12.g513600.t1.2			6.71	<0.001
Cre06.g278097.t1.1		putative mRNA export protein	6.71	<0.001
Cre03.g146487.t1.1		Exportin 1 related protein	6.71	<0.001
Cre03.g156100.t1.2			6.68	<0.001
Cre03.g161800.t1.2		VWFA domain-containing protein	6.68	<0.001
Cre12.g522450.t1.2	SEC31	COP-II coat subunit	6.57	0.015
Cre02.g107450.t1.2	ATS2	ATP-sulfurylase	6.54	0.007
Cre01.g004500.t1.2	LEU1	Isopropylmalate dehydratase, large subunit	6.53	0.001
Cre11.g476550.t1.2	ADH11	Alcohol dehydrogenase	6.48	0.021
Cre06.g280300.t1.1		HECT-type E3 ubiquitin transferase	6.46	0.01
Cre10.g423250.t1.2	MDY2	NAD-dependent malate dehydrogenase	6.44	0.041
Cre09.g407016.t1.1		cobW domain-containing protein	6.42	0.011
Cre07.g336200.t1.1		Ubiquitinyl hydrolase 1	6.41	0.009
Cre06.g283500.t1.1			6.41	0.01
Cre16.g657550.t1.1		VID27 domain-containing protein	6.41	0.009
Cre07.g350750.t1.2	PTOX1	Plastid terminal oxidase	6.36	0.024
Cre06.g257500.t1.2	FTT2	14-3-3 protein	6.3	0.002
Cre16.g684150.t1.2			6.29	0.001
Cre17.g729150.t1.2		RRM domain-containing protein	6.29	0.001
Cre16.g682725.t1.1	GST2	Glutathione S-transferase	6.29	0.001
Cre09.g406050.t1.2	PYR7	CTP synthase	6.28	0.001
Cre08.g367300.t1.1			6.26	0.001
Cre03.g173900.t1.2		Zinc finger protein, RING-type	6.24	0.023
Cre12.g485150.t1.2	GAP1	Glyceraldehyde 3-phosphate dehydrogenase	6.22	0.016
Cre02.g076900.t1.1	FAP19	Flagellar Associated Protein 19	6.18	0.015
Cre03.g158750.t1.1	HEL14	DEAD/DEAH box helicase	6.13	0.016
Cre14.g628050.t1.2	COG1	Component of oligomeric golgi complex	6.07	0.007
Cre12.g495250.t1.1	FAP31	TPR-Repeat Flagellar Associated Protein 31	6.07	0.003
Cre16.g673550.t1.1	CGLD36	5-methyl thioribose kinase-related protein	6.06	0.029
Cre02.g088900.t1.2	PRPL1	Chloroplast ribosomal protein L1	6.04	0.005
Cre05.g248500.t1.2	TRXO	Thioredoxin o	6.03	0.001
Cre13.g577800.t1.1		G domain-containing protein	6.01	<0.001
Cre07.g342800.t1.1	CGL16	Conserved in the Green Lineage	6.01	<0.001
Cre01.g019950.t1.2	DNJ7	DnaJ-like protein	6.01	<0.001
Cre01.g052000.t1.2		CobW C-terminal domain-containing protein	5.98	0.001
Cre14.g628702.t1.1			5.98	0.001
Cre09.g416050.t1.2	AGS1	Argininosuccinate synthase	5.93	0.001
Cre04.g228350.t1.1	DLA4	Dihydrolipoamide acetyltransferase	5.85	0.003
Cre05.g245900.t1.2	BCA2	Branched-chain amino acid aminotransferase	5.84	0.037
Cre08.g383550.t1.2		U-box domain-containing protein	5.83	0.002
Cre12.g560800.t1.2		M20_dimer domain-containing protein	5.78	0.015
Cre06.g306850.t1.2	HEL31	DEAD/DEAH box helicase	5.78	0.015
Cre06.g292700.t1.2		Snf1-like ser/thr protein kinase	5.76	0.007
Cre01.g002950.t1.1			5.76	0.007
Cre08.g375500.t1.2	ATF1	Glucosamine-fructose-6-phosphate aminotransferase	5.76	0.007
Cre09.g394325.t1.1	ELIP3	Early light-inducible protein	5.76	0.007
Cre09.g388800.t1.2	GDH1	Glutamate dehydrogenase	5.76	0.007
Cre08.g381450.t1.2	OPR35	OctotricoPeptide Repeat Protein	5.76	0.007
Cre10.g463600.t1.2	TGL17	Triacylglycerol lipase	5.76	0.007
Cre17.g704850.t1.2		Adenine phosphoribosyltransferase	5.73	0.006
Cre03.g143907.t1.1		Histone acetyltransferase	5.73	0.006
Cre01.g061807.t1.1			5.73	0.006
Cre10.g452500.t1.2			5.73	0.006
Cre06.g310450.t1.2		TFIIB-type domain-containing protein	5.73	0.006
Cre06.g300850.t1.1			5.73	0.006
Cre01.g014050.t1.2			5.73	0.007
Cre02.g146600.t1.2	AP4M4	Mu4-Adaptin	5.73	0.006
Cre05.g241750.t1.2	PDK3	Pyruvate dehydrogenase kinase	5.73	0.006
Cre02.g083800.t1.2	RHM2	dTDP-glucose 4,6-dehydratase	5.73	0.006
Cre03.g169850.t1.2	TSC1	Cysteinyl-tRNA synthetase	5.73	0.006
Cre12.g527000.t1.2			5.59	0.002
Cre06.g272900.t1.2	AOF3	Flavin-containing amine oxidase	5.59	0.002
Cre06.g287250.t1.2	COG4	Component of oligomeric golgi complex	5.58	0.006
Cre11.g468350.t1.2			5.56	0.002
Cre10.g438850.t1.2	ROC76	Rythm Of Chloroplast 76	5.56	0.021
Cre16.g677250.t1.2	TEH5	Thioesterase-like protein	5.55	0.003
Cre13.g567950.t1.2	STA1	ADP-glucose pyrophosphorylase large subunit	5.5	0.001
Cre09.g390319.t1.1		SEC7 domain-containing protein	5.41	0.031
Cre08.g362450.t1.2	AMYA2	Alpha-amylase	5.41	0.006
Cre08.g383650.t1.2		Nuclear pore complex protein Nup85	5.4	0.005
Cre04.g217935.t1.1			5.39	0.032
Cre07.g340050.t1.1		Nuclear/nucleolar GTPase 2	5.34	<0.001
Cre06.g311100.t1.2			5.34	<0.001
Cre12.g489700.t1.2	OTC1	Ornithine carbamoyltransferase	5.34	<0.001
Cre17.g734100.t1.2		Adenylosuccinate synthetase, chloroplastic (AMPSase)	5.33	0.003
Cre11.g476200.t1.2			5.31	<0.001
Cre05.g232750.t1.2	CNK4	NimA-related protein kinase	5.31	<0.001
Cre07.g356400.t1.2	POC7	similar to GMP phosphodiesterase, delta subunit	5.31	<0.001
Cre09.g392655.t1.1		C2 NT-type domain-containing protein	5.29	0.02
Cre03.g193750.t1.1	GCST	Glycine cleavage system, T protein	5.26	0.001
Cre06.g294950.t1.1	ENR1	Enoyl-[acyl-carrier-protein] reductase	5.23	0.001
Cre03.g189400.t1.2	TSS2	Seryl-tRNA(Sec) synthetase	5.23	0.012
Cre02.g142206.t1.1			5.19	0.027
Cre10.g439900.t1.2	HSP70G	ER-located HSP110/SSE-like protein	5.14	0.006
Cre01.g018600.t1.2		Bap31 domain-containing protein	5.09	0.009
Cre07.g330300.t1.2			5.09	0.009
Cre15.g634600.t1.1			5.09	0.009
Cre03.g168050.t1.2		Global Transcription factor	5.09	0.009
Cre01.g054150.t1.2	NTRC1	NADPH-dependent thioredoxin reductase	5.09	0.009
Cre16.g676200.t1.1		GB1/RHD3-type G domain-containing protein	5.06	0.004
Cre12.g497900.t1.1			5.06	0.004
Cre17.g735800.t1.2			5.06	0.004
Cre13.g590400.t1.1			5.05	0.003
Cre13.g587800.t1.1			5.04	0.002
Cre02.g088400.t1.2	DEG1	Deg protease	5.04	0.007
Cre03.g156150.t1.1	HEL13	DEAD/DEAH box helicase	5.04	0.007
Cre17.g712100.t1.2	MDAR1	monodehydroascorbate reductase	5.04	0.007
Cre03.g164950.t1.1	SRS3	Serine/arginine-rich pre-mRNA splicing factor	5.02	0.009
Cre06.g295450.t1.2	HPR1	Hydroxypyruvate reductase	5.01	0.001
Cre02.g097250.t1.1		transportin-3 family protein	4.98	0.025
Cre10.g420100.t1.2	DNJ35	DnaJ-like protein	4.98	0.01
Cre06.g260350.t1.2	DNJ6	DnaJ-like protein	4.98	<0.001
Cre04.g219950.t1.2			4.92	0.027
Cre03.g165300.t1.1			4.92	0.027
Cre07.g351650.t1.1	FAP20	Transcription Factor 2-Like Flagellar Associated Protein 20	4.92	0.027
Cre02.g089100.t1.2	COPD1	Delta subunit of COP-I complex	4.88	0.003
Cre12.g559250.t1.2	FTT1	14-3-3 protein	4.85	0.013
Cre06.g278148.t1.1			4.81	0.023
Cre08.g365400.t1.2	PRPL31	Chloroplast ribosomal protein L31	4.79	0.002
Cre12.g514750.t1.2	CIS1	Citrate synthase, mitochondrial	4.78	0.029
Cre12.g531900.t1.2	FLVA	thylakoid flavodiiron protein	4.78	0.014
Cre01.g002300.t1.2	CYN19-2	Cyclophilin	4.76	0.003
Cre03.g188650.t1.2	PLAP2	Plastid lipid associated protein	4.76	0.032
Cre11.g477500.t1.2		DUF4149 domain-containing protein	4.74	0.007
Cre09.g389430.t1.1		Phenylalanine--tRNA ligase	4.74	0.015
Cre09.g386750.t1.2	HSP90A	Heat shock protein 90A	4.73	0.001
Cre03.g190400.t1.1			4.72	0.038
Cre08.g372100.t1.2	HSP70A	Heat shock protein 70A	4.68	<0.001
Cre10.g419000.t1.2			4.66	0.017
Cre10.g446800.t1.2			4.66	0.017
Cre02.g111300.t1.1			4.64	<0.001
Cre13.g591951.t1.1			4.64	<0.001
Cre09.g392692.t1.1	MAGOH	Mago nashi component of the Exon Junction Complex	4.64	<0.001
Cre12.g510300.t1.1	UBC21	E2 Ubiquitin conjugating enzyme	4.64	<0.001
Cre12.g537641.t1.1			4.63	0.027
Cre02.g114450.t1.2			4.61	0.014
Cre09.g396326.t1.1			4.61	0.014
Cre12.g508000.t1.1	CIM40	possible chloroplast protein translocon component Tic40	4.61	0.003
Cre14.g630847.t1.1	TAL2	Putative transaldolase, plastid form	4.61	0.01
Cre12.g498450.t1.2		Regulator of chromosome condensation	4.6	0.003
Cre12.g495850.t1.2	HBD1	3-hydroxybutyrate dehydrogenase	4.56	0.002
Cre16.g691800.t1.1	FLVB	thylakoid flavodiiron protein	4.53	0.008
Cre01.g029300.t1.2	TPIC1	Triose phosphate isomerase	4.51	0.004
Cre02.g090650.t1.1	SEC20	Qb-SNARE protein, Sec20-family	4.5	0.003
Cre16.g668350.t1.2			4.48	0.007
Cre06.g284750.t1.2	EFG3	Translation elongation factor Tu family protein	4.47	0.013
Cre12.g537671.t1.1			4.45	0.001
Cre02.g078100.t1.1	EIF5B1	Eukaryotic initiation factor, eIF-5B	4.44	0.004
Cre02.g143200.t1.1	TSA1	Alanyl-tRNA-synthetase	4.44	0.009
Cre01.g000350.t1.1		possible oxidoreductase	4.43	0.018
Cre08.g358563.t1.1		RNA helicase	4.41	0.039
Cre10.g425100.t1.2		PNPLA domain-containing protein	4.39	0.003
Cre07.g315750.t1.2			4.39	0.003
Cre07.g352650.t1.2		RRM domain-containing protein	4.39	0.003
Cre14.g628350.t1.2	HSLV1	ATP-dependent subunit of mitochondrial HslUV protease	4.39	0.003
Cre12.g522600.t1.2	CYC2	mitochondrial cytochrome c	4.38	0.008
Cre12.g483600.t1.2		Ankyrin_rpt-contain_dom domain-containing protein	4.36	0.003
Cre16.g671100.t1.2		COP9 signalosome complex subunit 3	4.36	0.003
Cre16.g683250.t1.2		Golgi apparatus membrane protein TVP23	4.36	0.003
Cre09.g393728.t1.1		SET domain-containing protein	4.36	0.003
Cre09.g402800.t1.1			4.36	0.003
Cre06.g258100.t1.1			4.36	0.003
Cre10.g419050.t1.1	ATP1B	Mitochondrial F1F0 ATP synthase, alpha subunit	4.36	0.003
Cre02.g145050.t1.2	CMK1	4-diphosphocytidyl-2-C-methyl-D-erythritol kinase, chloroplast precursor	4.36	0.003
Cre16.g647534.t1.2	NRX4	Nucleoredoxin	4.36	0.003
Cre02.g091150.t1.1	SEC24A	COP-II coat subunit	4.36	0.003
Cre01.g035850.t1.2	SEC24B	COP-II coat subunit	4.36	0.003
Cre06.g259600.t1.1	VPS53	Subunit of GARP complex	4.36	0.003
Cre06.g278211.t1.1			4.34	0.034
Cre03.g152750.t1.1			4.34	0.034
Cre09.g391726.t1.1			4.31	0.014
Cre14.g633650.t1.1	PRP6	Splicing factor, component of the U4/U6-U5 snRNP complex	4.3	0.017
Cre04.g214500.t1.1	IDH3	Isocitrate dehydrogenase, NADP-dependent	4.29	0.002
Cre13.g562550.t1.1	ARH1	NADP adrenodoxin-like ferredoxin reductase	4.18	0.005
Cre06.g284650.t1.2	MKP6	Dual-specificity protein phosphatase	4.18	0.001
Cre10.g439100.t1.2	CCT1	T-complex protein 1, alpha subunit	4.16	0.005
Cre12.g494100.t1.1		Pre-mRNA splicing factor	4.15	0.036
Cre01.g026600.t1.2	UBC11	E2 Ubiquitin conjugating enzyme	4.09	0.034
Cre03.g145107.t1.1		Kinesin-like protein	4.08	0.03
Cre01.g003550.t1.1		Rhodanese domain-containing protein	4.04	0.002
Cre14.g621000.t1.2		Pre-mRNA splicing factor	4.03	0.005
Cre17.g708300.t1.2	RPN12	26S proteasome regulatory subunit	4.02	0.004
Cre12.g554700.t1.2	SEC22	Qb-SNARE protein, Sec20-family	4.01	0.006
Cre03.g164900.t1.1		Protein kinase domain-containing protein	3.99	0.006
Cre01.g050100.t1.2	DPD1	Diaminopimelate decarboxylase	3.99	0.006
Cre06.g262850.t1.2	RAB23	Small Rab-related GTPase	3.99	0.006
Cre06.g293950.t1.2	SHMT2	Serine hydroxymethyltransferase	3.99	0.006
Cre07.g324000.t1.2			3.98	0.006
Cre06.g282900.t1.2		Coiled-coil domain 6-like protein	3.97	0.006
Cre16.g682800.t1.2			3.97	0.014
Cre02.g098800.t1.2			3.97	0.014
Cre14.g614000.t1.1	CGL17	Conserved in the Green Lineage	3.97	0.014
Cre16.g656300.t1.1	DPR1	dihydropicolinate (DAP) reductase	3.97	0.014
Cre10.g439400.t1.1	GAT1	Glutamyl tRNA amidotransferase, subunit A	3.97	0.014
Cre01.g000300.t1.1	GDP8	Glycerophosphoryl diester phosphodiesterase family protein	3.97	0.014
Cre07.g318600.t1.2	HSP22H	Heat shock protein 22H	3.97	0.014
Cre12.g499500.t1.1	SAC3	Sulfur acclimation protein 3	3.97	0.014
Cre12.g556100.t1.2	SPAG1	Dynein assembly factor SPAG1	3.97	0.014
Cre16.g692050.t1.1	SYP3	ER-Golgi Qa-SNARE protein, Syntaxin5/Syx5/Sed5/Syp3-family (Qa.II)	3.97	0.014
Cre13.g578451.t1.1	TSL1	Leucyl-tRNA synthetase	3.97	0.014
Cre13.g586200.t1.2			3.96	0.023
Cre10.g447100.t1.2			3.96	0.001
Cre06.g257000.t1.2	SULP3	Sulfate binding protein, component of chloroplast transporter SulP	3.94	0.012
Cre09.g414200.t1.2	VPS26	Subunit of Retromer complex	3.92	0.005
Cre10.g462250.t1.2	REF1	RNA Export Factor	3.9	0.048
Cre02.g097650.t1.2	RPN6	26S proteasome regulatory subunit	3.87	0.004
Cre07.g341850.t1.2	INFB	Putative bacterial/organellar initiation factor 2 (IF-2)	3.85	0.011
Cre09.g389689.t1.1	ASD1	Aspartate semialdehyde dehydrogenase	3.84	<0.001
Cre11.g467700.t1.1	UROD1	Uroporphyrinogen-III decarboxylase, chloroplast precursor	3.83	<0.001
Cre06.g262250.t1.2	AP1M1	Mu1-Adaptin	3.81	0.031
Cre14.g618950.t1.2		ER membrane protein complex subunit 10	3.8	0.031
Cre08.g358580.t1.1	CMP1	Carbamoyl phosphate synthase, large subunit	3.8	<0.001
Cre07.g328200.t1.2	PSBP6	PsbP-like protein of thylakoid lumen	3.8	0.031
Cre01.g023350.t1.1	THO2	Oligoendopeptidase	3.8	0.031
Cre13.g587500.t1.1	AOF8	Flavin-containing amine oxidase	3.79	0.027
Cre09.g406983.t1.1		CobW C-terminal domain-containing protein	3.78	0.013
Cre02.g075150.t2.1	RPB2	DNA-directed RNA polymerase II, 135 kDa polypeptide	3.77	0.028
Cre17.g741450.t1.2	CPN60B1	Chaperonin 60B1	3.76	0.009
Cre14.g627850.t1.2			3.72	0.024
Cre06.g273500.t1.2		Apyrase ortholog	3.72	0.024
Cre03.g204601.t1.1	CPK3	Carbohydrate/purine kinase and Flagellar Associated Protein	3.72	0.024
Cre13.g567750.t1.2	PRP18	Pre-mRNA splicing factor	3.72	0.024
Cre12.g554200.t1.1	VTI4	ER-Golgi Qb-SNARE, Memb/GS35/Bos1-family (Qb.II)	3.72	0.024
Cre08.g382515.t1.1		CTLH domain-containing protein	3.69	<0.001
Cre08.g364800.t1.2		Formylglycinamide ribonucleotide amidotransferase	3.69	<0.001
Cre13.g592500.t1.1		MoCF_biosynth domain-containing protein	3.69	<0.001
Cre13.g575300.t1.1		Protein kinase domain-containing protein	3.69	<0.001
Cre09.g389450.t1.2		RING-type E3 ubiquitin transferase	3.69	<0.001
Cre10.g452200.t1.1			3.69	<0.001
Cre14.g627488.t1.1			3.69	<0.001
Cre12.g516500.t1.1	CUL2	Ubiquitin ligase SCF complex subunit Cullin	3.69	<0.001
Cre01.g030200.t1.2	FAP6	Flagellar Associated Protein 6	3.69	<0.001
Cre01.g004350.t1.2	HLM1	Histone-lysine N-methyltransferase	3.69	<0.001
Cre17.g713900.t1.2	LST8	TOR kinase binding protein	3.69	<0.001
Cre17.g730200.t1.2	PEX7	Peroxisomal targeting signal 2 receptor	3.69	<0.001
Cre08.g366400.t1.2	RAD23	UV excision repair protein	3.69	<0.001
Cre03.g180850.t1.2	SEC23A	COP-II coat subunit	3.69	<0.001
Cre17.g728150.t1.2	YKT6	Endosomal R-SNARE protein, Yky6-family (R.II)	3.69	<0.001
Cre06.g279700.t1.1			3.67	0.019
Cre16.g693650.t1.1			3.67	0.019
Cre06.g250200.t1.2	SAS1	S-adenosylmethionine synthetase	3.67	<0.001
Cre03.g206800.t1.1	HXT1	Hexose transporter	3.65	0.035
Cre09.g391023.t1.1		Serine/threonine-protein phosphatase	3.61	0.004
Cre17.g729450.t1.2	CLV2	Voltage-gated chloride channel	3.61	0.015
Cre16.g675602.t1.1			3.6	0.012
Cre10.g442700.t1.2		Nucleoside-triphosphatase, RuvB-like protein	3.6	0.012
Cre06.g261500.t1.2	CPLD58	Conserved in the Plant Lineage and Diatoms	3.53	0.01
Cre03.g200250.t1.2	ICL3	Putative isocitrate lyase/malate synthase	3.53	0.038
Cre02.g101350.t1.2	RPL10A	Cytosolic 80S ribosomal protein L10a	3.52	0.008
Cre01.g054850.t1.2			3.51	0.048
Cre03.g156750.t1.2	CCT5	T-complex protein 1, epsilon subunit	3.51	0.004
Cre03.g176550.t1.1	PRMT5	Protein-/Histone-arginine N-methyltransferase	3.48	<0.001
Cre06.g300700.t1.1		Flavin reductase	3.47	0.008
Cre09.g400553.t1.1	TOR1	Target of rapamycin	3.47	0.037
Cre07.g326250.t1.1			3.46	0.013
Cre13.g579850.t1.2			3.46	0.038
Cre04.g226250.t1.1			3.46	0.038
Cre06.g250300.t1.2	DHC1B	Cytoplasmic Dynein 1b Heavy Chain	3.4	0.004
Cre09.g387726.t1.1	AST1	Aspartate aminotransferase	3.39	0.001
Cre16.g672750.t1.2			3.38	0.022
Cre10.g465550.t1.1	CLPD1	ClpD chaperone, Hsp100 family	3.38	0.007
Cre03.g183100.t1.2	TIM22B	translocase of inner mitochondrial membrane 22 homolog	3.38	0.029
Cre11.g478240.t1.1		COP9 signalosome complex subunit 4	3.34	<0.001
Cre03.g191050.t1.2	RAN1	Ran-like small GTPase	3.34	0.002
Cre13.g604650.t2.1			3.33	0.014
Cre14.g632775.t1.1		PCI domain-containing protein	3.29	0.007
Cre17.g744547.t1.1			3.29	0.018
Cre16.g691000.t1.2	EFP1	Organellar elongation factor P	3.29	0.018
Cre16.g689050.t1.1		Acyl-CoA oxidase/dehydrogenase	3.28	0.033
Cre07.g321850.t1.2		Aha1_N domain-containing protein	3.27	0.036
Cre16.g683437.t1.1		ELYS domain-containing protein	3.27	0.036
Cre17.g728100.t1.2		M20_dimer domain-containing protein	3.27	0.036
Cre08.g377200.t1.1		SNF2-related DNA/RNA helicase	3.27	0.036
Cre16.g651350.t1.1	ATG17	AuTophaGy related	3.27	0.036
Cre13.g575900.t1.2	SE	predicted protein	3.27	0.036
Cre10.g433000.t1.1	TSG2	Glycyl-tRNA synthetase	3.27	0.036
Cre03.g188250.t1.2	STA6	ADP-glucose pyrophosphorylase small subunit	3.25	<0.001
Cre06.g269450.t1.2	EIF3G	Eukaryotic translation initiation factor 3, subunit G	3.24	<0.001
Cre03.g190500.t1.2	GLC2A	Glucosidase IIa	3.24	0.019
Cre01.g016050.t1.2	PRP8	Splicing factor, component of the U5 snRNP and of the spliceosome	3.24	0.005
Cre08.g375200.t2.1			3.23	0.013
Cre01.g030800.t1.2	CSN2	COP9 signalosome subunit	3.22	0.04
Cre17.g723150.t1.1	ERO1	Endoplasmic reticulum oxidoreductin	3.22	0.04
Cre17.g711650.t1.2	NUDC1	Nuclear distribution/movement family protein	3.22	0.04
Cre12.g558100.t1.2	PRMT2	Protein-/Histone-arginine N-methyltransferase	3.22	0.04
Cre06.g296600.t1.2	RFS1	Riboflavin synthase	3.22	0.04
Cre06.g308850.t1.2	EIF3X	hypothetical eIF3-like protein	3.21	0.01
Cre14.g615050.t1.2			3.19	0.009
Cre06.g250100.t1.2	HSP70B	Heat shock protein 70B	3.19	0.004
Cre12.g559800.t1.2		Glutathione S-transferase	3.18	0.011
Cre13.g587050.t1.2	ERF1	Eukaryotic release factor	3.17	0.029
Cre10.g443350.t1.2			3.14	0.006
Cre02.g088200.t1.2	RB60	Protein disulfide isomerase 1	3.14	0.001
Cre02.g088600.t1.2	ACLB1	ATP citrate lyase, subunit B	3.13	0.002
Cre12.g492600.t1.2	FAP346	FAS Domain Flagellar Associated Protein 346	3.08	0.006
Cre03.g167924.t1.1		Very-long-chain (3R)-3-hydroxyacyl-CoA dehydratase	3.04	0.033
Cre13.g567800.t1.2		Protein phosphatase 2A regulatory B subunit	3.04	0.033
Cre10.g434750.t1.2	AAI1	Acetohydroxy acid isomeroreductase	3.04	0.002
Cre16.g685550.t1.2	OASTL4	O-acetylserine (Thiol)-lyase/cysteine synthase or Cysteine Synthase	3.03	0.034
Cre17.g709350.t1.2	SYP5	Qc-SNARE protein, Syn8/Syntaxin8-family	3.03	0.049
Cre10.g441450.t1.2		Kri1_C domain-containing protein	3.02	0.007
Cre02.g078507.t1.2			3.02	0.007
Cre17.g707400.t1.2			3.02	0.007
Cre01.g049550.t1.2			3.02	0.007
Cre12.g495800.t1.1			3.02	0.007
Cre04.g213905.t1.1			3.02	0.007
Cre06.g288600.t1.1			3.02	0.007
Cre10.g424850.t1.2		Pre-mRNA-splicing factor	3.02	0.007
Cre03.g161750.t1.1		lunapark domain protein involved in vesicle localization	3.02	0.007
Cre02.g094350.t1.1		Importin Alpha 1b	3.02	0.007
Cre07.g354200.t1.2	GAP2	Glyceraldehyde 3-phosphate dehydrogenase	3.02	0.007
Cre03.g158200.t1.2	HDA2	Histone deacetylase	3.02	0.007
Cre13.g562450.t1.2	IPB3	Importin beta, RAN-binding protein 7,8	3.02	0.007
Cre11.g482900.t1.1	RAB20	Small Rab-related GTPase	3.02	0.007
Cre16.g679950.t1.2	RFC3	DNA replication factor C complex subunit 3	3.02	0.007
Cre03.g195500.t2.1	TGL9	Triacylglycerol lipase	3.02	0.007
Cre01.g001550.t1.1	TIF3	Predicted translation initiation factor 3	3.02	0.007
Cre02.g079300.t1.2	VPS4	AAA-ATPase of VPS4/SKD1 family	3.02	0.007
Cre02.g147302.t1.1		Aminotran_1_2 domain-containing protein	2.99	0.005
Cre07.g328050.t1.1		ENT domain-containing protein	2.99	0.005
Cre01.g029450.t1.1		FACT complex subunit SSRP1	2.99	0.005
Cre03.g144827.t1.1		GCK domain-containing protein	2.99	0.005
Cre17.g742200.t1.1			2.99	0.005
Cre01.g057061.t1.1		RIX1 domain-containing protein	2.99	0.005
Cre01.g034950.t1.2			2.99	0.005
Cre15.g637216.t1.1			2.99	0.005
Cre16.g678452.t1.1			2.99	0.005
Cre07.g343850.t1.2			2.99	0.005
Cre05.g242650.t1.1			2.99	0.005
Cre09.g390400.t1.1			2.99	0.005
Cre02.g077401.t1.1			2.99	0.005
Cre10.g443000.t1.2	ATM3	Half-size ABC transporter, membrane protein	2.99	0.005
Cre03.g198950.t1.2	CGL30	Conserved in the Green Lineage	2.99	0.049
Cre10.g422300.t1.2	PRX6	Peroxiredoxin Q	2.99	0.005
Cre02.g079700.t1.2	PYR2	Aspartate carbamoyltransferase	2.99	0.005
Cre16.g695450.t1.1	UAF4	U2 snRNP auxiliary factor, large subunit	2.99	0.005
Cre04.g225900.t1.2	VAMP72	R-SNARE, VAMP72-family	2.99	0.005
Cre07.g325950.t1.2	ZSP1	SPX domain-containing protein	2.99	0.005
Cre01.g011500.t1.2	RPN11	26S proteasome regulatory subunit	2.98	0.032
Cre12.g557600.t1.1	ADK4	Adenylate kinase	2.97	0.006
Cre11.g467531.t1.1			2.95	0.048
Cre16.g663900.t1.2	PBGD1	Porphobilinogen deaminase	2.94	0.002
Cre03.g168450.t1.2	CCT8	T-complex protein 1, theta subunit	2.9	0.037
Cre01.g038400.t1.2	CRT2	Calreticulin 2, calcium-binding protein	2.9	0.002
Cre09.g402256.t1.1		Peptidase_M1 domain-containing protein	2.88	0.011
Cre02.g088000.t1.2	PHB1	Prohibitin	2.85	0.004
Cre02.g091700.t1.2	RIB72	Protofilament ribbon protein of flagellar microtubules	2.85	0.044
Cre06.g296500.t1.2		TPR protein	2.82	0.012
Cre11.g467751.t1.1		Histone deacetylase	2.79	0.014
Cre06.g278126.t1.1			2.79	0.013
Cre12.g516200.t1.2	EFG2	Ribosomal protein S5/Elongation Factor G/III/V family protein	2.79	<0.001
Cre16.g656400.t1.2	SQD1	UDP-sulfoquinovose synthase	2.79	0.017
Cre12.g540076.t1.1		FACT complex subunit	2.78	0.014
Cre01.g031750.t1.2			2.78	0.014
Cre06.g309100.t1.2	CPN60C	Chaperonin 60C	2.78	0.001
Cre08.g381702.t1.1		Aldedh domain-containing protein	2.77	0.016
Cre01.g015600.t1.1			2.77	<0.001
Cre17.g712400.t1.2			2.77	0.016
Cre06.g310750.t1.2	COPG1	Gamma subunit of COP-I complex	2.77	0.001
Cre13.g566700.t1.1			2.76	0.016
Cre02.g075650.t1.2			2.76	0.016
Cre07.g328150.t1.1	PDI4	Protein disulfide isomerase	2.76	<0.001
Cre02.g095095.t1.1	PHC12	Pherophorin-chlamydomonas homolog 12	2.76	0.016
Cre03.g202950.t1.1	TRX14	EF-Hand domain-containing thioredoxin	2.76	0.016
Cre18.g749847.t2.1	DLD1	Dihydrolipoyl dehydrogenase	2.75	0.002
Cre17.g734516.t1.1	RPN9	26S proteasome regulatory subunit	2.74	0.008
Cre03.g206929.t1.1	EGY1	membrane associated metalloprotease involved in chloroplast development	2.72	0.025
Cre15.g637761.t1.2		ABC transporter domain-containing protein	2.71	0.012
Cre06.g298650.t1.2	EIF4A	Eukaryotic initiation factor 4A	2.7	0.006
Cre03.g180800.t1.1	HDA16	Histone deacetylase	2.7	0.047
Cre10.g429100.t1.2		Prolyl-tRNA synthetase	2.68	0.002
Cre06.g257601.t1.2	PRX1	2-cys Peroxiredoxin	2.68	0.025
Cre16.g670300.t1.2		Nuclear pre-mRNA splicing factor and U1 snRNP Component	2.66	0.032
Cre11.g481000.t1.2		Conserved Ser/Thr Protein Kinase	2.66	0.001
Cre06.g290100.t1.2	SYP6	Early endosomal Qc-SNARE protein, Syx6/Tlg1/Syntaxin 6-family (Qc.III.b)	2.66	0.001
Cre01.g033400.t1.2	TIM9	Mitochondrial inner membrane translocase subunit	2.66	0.001
Cre01.g032300.t1.2	GBP1	G-strand telomere binding protein	2.65	0.033
Cre17.g734612.t1.1	MRP2	ABC transporter, multidrug resistance associated protein	2.65	0.01
Cre06.g254400.t1.1	FUM1	Fumarate hydratase	2.64	0.002
Cre06.g250250.t1.2	ATPVC	Vacuolar ATP synthase subunit C	2.63	0.031
Cre06.g273250.t1.2		Glycerol-3-phosphate acyltransferase	2.62	0.037
Cre11.g468356.t1.1			2.61	0.024
Cre12.g492700.t1.2	FAS1	Fasciclin-like protein	2.61	0.041
Cre01.g021600.t1.2	HEL1	DEAD-box RNA helicase	2.61	0.035
Cre03.g194850.t1.2	MDN1	NAD-dependent malate dehydrogenase, chloroplastic	2.6	0.01
Cre17.g741000.t1.2		Signal sequence receptor subunit alpha (Translocon-associated protein subunit alpha)	2.58	0.016
Cre17.g744147.t1.1			2.54	0.015
Cre09.g416750.t1.2	CCT2	T-complex protein 1, beta subunit	2.51	0.015
Cre16.g675650.t1.2	ALD8	Aldehyde dehydrogenase	2.48	0.001
Cre09.g410700.t1.2	MDY5	NADP-Malate Dehydrogenase	2.47	0.001
Cre11.g477950.t1.1			2.44	0.003
Cre11.g476050.t1.2	DHC15	Flagellar outer arm dynein heavy chain gamma	2.43	0.022
Cre02.g087150.t1.2			2.4	0.032
Cre12.g502200.t1.2		W2 domain-containing protein	2.4	0.001
Cre03.g172000.t1.2	KAR1	3-oxoacy-[acyl-carrier-protein] reductase	2.4	0.003
Cre03.g146527.t1.1	GSD1	Glutamic-gamma-semialdehyde dehydrogenase	2.39	0.014
Cre10.g443250.t1.2	CCT3	T-complex protein 1, gamma subunit	2.38	0.002
Cre06.g263250.t1.1			2.35	0.002
Cre08.g358539.t1.1		Aha1_N domain-containing protein	2.32	0.002
Cre14.g630400.t1.2		Aldo_ket_red domain-containing protein	2.32	0.002
Cre09.g386550.t1.2		ARF-GAP protein	2.32	0.002
Cre14.g609030.t1.1		CN hydrolase domain-containing protein	2.32	0.002
Cre09.g401515.t1.1		FAD-binding FR-type domain-containing protein	2.32	0.002
Cre12.g496950.t1.1		Glutamine amidotransferase type-2 domain-containing protein	2.32	0.002
Cre12.g543902.t1.1		Glycerol kinase	2.32	0.002
Cre17.g725450.t1.1		LisH domain-containing protein	2.32	0.002
Cre06.g286550.t1.2			2.32	0.002
Cre17.g704600.t1.2			2.32	0.002
Cre06.g289500.t1.2			2.32	0.002
Cre17.g706950.t1.2			2.32	0.002
Cre03.g176400.t1.1		Protein kinase domain-containing protein	2.32	0.002
Cre09.g391949.t1.1		U2 snRNP auxiliary factor large subunit	2.32	0.002
Cre12.g485900.t1.2			2.32	0.002
Cre19.g750147.t1.1			2.32	0.002
Cre08.g383850.t1.1			2.32	0.002
Cre12.g558050.t1.2			2.32	0.002
Cre12.g514550.t1.1			2.32	0.002
Cre14.g624550.t1.1			2.32	0.002
Cre02.g104950.t1.1			2.32	0.002
Cre12.g544752.t1.1			2.32	0.002
Cre01.g013650.t1.1			2.32	0.002
Cre02.g095104.t1.1			2.32	0.002
Cre16.g685217.t1.1			2.32	0.002
Cre17.g703750.t1.2			2.32	0.002
Cre07.g357157.t1.2			2.32	0.002
Cre05.g247000.t1.2			2.32	0.002
Cre06.g301450.t1.1			2.32	0.002
Cre06.g261400.t1.1			2.32	0.002
Cre06.g302700.t1.1			2.32	0.007
Cre06.g302600.t1.1		VHS domain-containing protein	2.32	0.002
Cre01.g010450.t1.2		WW domain-containing protein	2.32	0.002
Cre13.g573150.t1.1		Purine 5'-nucleotidase	2.32	0.002
Cre08.g376100.t1.2		Inositol-phosphate phosphatase	2.32	0.002
Cre05.g247550.t1.2		Glutathione S-transferase	2.32	0.002
Cre10.g466350.t1.1		conserved ser/thr protein kinase	2.32	0.002
Cre03.g200050.t1.2	CAL1	Calpain family cysteine protease	2.32	0.002
Cre03.g200650.t1.1	CHI2	Chitinase-like hydrolase	2.32	0.002
Cre05.g247050.t1.2	COPT1	CTR type copper ion transporter	2.32	0.002
Cre06.g292500.t1.2	CYN23b	conserved expressed protein cyclophilin type	2.32	0.002
Cre13.g564250.t1.2	EIF3A	Eukaryotic translation initiation factor 3, subunit A	2.32	<0.001
Cre08.g377350.t1.1	FAP180	Flagellar Associated Protein 180	2.32	0.002
Cre09.g386736.t1.1	FAP44	Flagellar Associated Protein 44	2.32	0.002
Cre05.g241450.t1.2	FTSY	Chloroplast SRP Receptor	2.32	0.002
Cre06.g253350.t1.2	GCSH	Glycine cleavage system H protein, mitochondrial	2.32	0.002
Cre17.g698850.t1.1	ISA2	Isoamylase-type starch debranching enzyme	2.32	0.002
Cre03.g183050.t1.2	MGT1	Putative Magnesium transporter	2.32	0.002
Cre06.g259650.t1.2	MPA7	Metallophosphoesterase/metallo-dependent phosphatase	2.32	0.002
Cre10.g464850.t1.2	MSRA5	Peptide methionine-S-sulfoxide reductase	2.32	0.002
Cre07.g342250.t1.2	PFD2	Prefoldin molecular chaperone, subunit 2	2.32	0.002
Cre03.g160200.t1.2	PFH12	Prolyl 4-hydroxylase 12	2.32	0.002
Cre08.g369300.t1.2	PFH16	Prolyl 4-hydroxylase 16	2.32	0.002
Cre16.g671900.t1.1	PIN4	Peptidyl-prolyl cis-trans isomerase, parvulin-type	2.32	0.002
Cre10.g449550.t1.2	PRX3	Peroxiredoxin, type II	2.32	0.002
Cre01.g014350.t1.2	PRX5	Peroxiredoxin, type II	2.32	0.002
Cre06.g292800.t1.1	UBC17	E2 Ubiquitin conjugating enzyme	2.32	0.002
Cre09.g397549.t1.1		DUF1296 domain-containing protein	2.25	0.047
Cre01.g034380.t1.2		RanBP2-type domain-containing protein	2.25	0.047
Cre04.g227350.t1.1	CCR4	Putative NOT-complex component	2.25	0.047
Cre12.g534450.t1.1	CGL86	forkhead-associated domain-containing protein	2.25	0.047
Cre07.g338350.t1.2	CPLD50	Conserved in the Plant Lineage and Diatoms	2.25	0.047
Cre01.g007950.t1.1	CYP55B1	Cytochrome P450, CYP55 superfamily, CYP55A family	2.25	0.002
Cre01.g062172.t1.1	HBV1	Histone H2B variant	2.25	0.021
Cre10.g441400.t1.2	NOP58	Nucleolar protein, Component of C/D snoRNPs	2.25	0.004
Cre02.g120100.t1.2	RBCS1	ribulose-1,5-bisphosphate carboxylase/oxygenase small subunit 1	2.25	0.004
Cre10.g461250.t1.1		Vesicle-fusing ATPase	2.24	0.006
Cre02.g092900.t1.2	GUA1	GMP synthetase	2.23	0.013
Cre10.g440400.t1.2			2.22	0.032
Cre10.g428650.t1.2	CDPKK1	Calcium/calmodulin-dependent protein kinase	2.22	0.032
Cre12.g558650.t1.1	EIF2BD	eIF-2B delta subunit	2.22	0.032
Cre16.g678000.t1.2	CPL22	Conserved in the Plant Lineage	2.19	0.033
Cre05.g244950.t1.2		Translocon-associated protein beta	2.18	0.028
Cre16.g689087.t1.1		related to reticulon	2.17	0.025
Cre02.g097900.t1.2	AST3	Aspartate aminotransferase	2.17	0.017
Cre10.g418100.t1.1	POA3	20S proteasome alpha subunit C	2.17	0.02
Cre07.g356600.t1.2		Bifunctional lysine-specific demethylase and histidyl-hydroxylase	2.15	0.013
Cre09.g388467.t1.1		Similar to GDP dissociation inhibitor GDI1	2.15	0.015
Cre12.g519900.t1.2			2.14	0.025
Cre11.g467770.t1.1	PGK1	Phosphoglycerate kinase, chloroplast precursor	2.13	0.002
Cre06.g275650.t1.2	RPN3	26S proteasome regulatory subunit	2.13	0.005
Cre12.g535900.t1.1	ARL1	ARF-like GTPase	2.09	0.03
Cre05.g242300.t1.2	EIF3D	Eukaryotic translation initiation factor 3, subunit D	2.08	0.001
Cre03.g160500.t1.2	TSK1	Lysyl-tRNA synthetase	2.07	0.001
Cre09.g402775.t1.1		SPX domain-containing protein	2.06	0.036
Cre03.g145127.t1.1	DHC13	Outer Arm Dynein Heavy Chain alpha	2.04	0.034
Cre07.g336950.t1.1	PHO2	Starch phosphorylase	2.04	0.003
Cre05.g242858.t1.1			2.03	0.032
Cre03.g145547.t1.1	CBR1	NADH-cytochrome b5 reductase	2.02	0.034
Cre09.g402450.t1.2		AAA domain-containing protein	2.01	0.026
Cre12.g547300.t1.1		ABC transporter domain-containing protein	2.01	0.033
Cre13.g572700.t1.2	IFT144	Intraflagellar transport protein 144	2.01	0.047
Cre12.g524100.t1.2	CBP80	mRNA cap-binding protein	2	0.042
Cre05.g237700.t1.2	NOP10	Nucleolar protein, Structural Component of H/ACA snoRNPs	2	0.049
Cre05.g242350.t1.2		Putative calcium-transporting ATPase, endoplasmic reticulum-type	1.99	0.002
Cre09.g394850.t1.2	TEF24	LrgB-like protein	1.99	0.049
Cre09.g403800.t1.2	DHC14	Flagellar outer arm dynein heavy chain beta	1.98	0.024
Cre03.g185550.t1.2	SEBP1	Sedoheptulose-1,7-bisphosphatase	1.98	0.03
Cre06.g306300.t1.2	CHLI1	Magnesium chelatase subunit I, isoform 1	1.97	0.045
Cre07.g329700.t1.2	RPT2	26S proteasome regulatory subunit	1.96	0.03
Cre17.g743897.t1.1	PRX7	Peroxiredoxin	1.94	0.015
Cre09.g411900.t1.1	SHMT3	Serine hydroxymethyltransferase	1.94	0.011
Cre17.g701500.t1.2	DNJ1	DnaJ-like protein	1.93	0.013
Rpl23	rpl23	50S ribosomal protein L23, chloroplastic	1.92	0.035
Cre16.g676197.t1.1	RPN1	26S proteasome regulatory subunit	1.92	0.007
Cre12.g549000.t1.2	PHC4	Pherophorin-chlamydomonas homolog 4	1.91	0.003
Cre14.g625400.t1.1	RPT1	26S proteasome regulatory subunit	1.91	0.003
Cre03.g170350.t1.2	SEC12	regulator of COP-II vesicle coat	1.91	0.005
Tufa	tufA	Elongation factor Tu, chloroplastic (EF-Tu)	1.91	0.023
Cre12.g517150.t1.1	MET16	Adenylylphosphosulfate reductase	1.88	0.007
Cre10.g439150.t1.2	RPT5	26S proteasome regulatory subunit	1.88	0.007
Cre12.g485550.t1.2		3-hydroxy-3-methylglutarate-CoA lyase	1.85	0.008
Cre08.g365950.t1.2		Hydrolase_4 domain-containing protein	1.85	0.008
Cre06.g310350.t1.2			1.85	0.008
Cre15.g641000.t1.2		RanBD1 domain-containing protein	1.85	0.008
Cre14.g629550.t1.2		THUMP domain-containing protein	1.85	0.008
Cre17.g707100.t1.1			1.85	0.008
Cre09.g400997.t1.1			1.85	0.008
Cre17.g742450.t1.1		Similar to Glutathione S-Transferase	1.85	0.008
Cre09.g400478.t1.1	DIV31	phosphatidylinositol 4-phosphate 5-kinase	1.85	0.008
Cre11.g467753.t1.1	HMO2	Heme oxygenase	1.85	0.008
Cre07.g352550.t1.2	RDP3	Putative rhodanese domain phosphatase	1.85	0.008
Cre10.g430400.t1.2	RPL37	Cytosolic 80S ribosomal protein L37	1.85	0.008
Cre09.g405550.t1.2	TIM21	Mitochondrial inner membrane translocase subunit	1.85	0.008
Cre09.g391801.t1.1	VSP4	Hydroxyproline-rich cell wall glycoprotein	1.85	0.008
Cre06.g304500.t1.2	ZYS4	Zygote-specific protein	1.85	0.008
Cre05.g234639.t1.1	CCT4	T-complex protein 1, delta subunit	1.84	0.005
Cre12.g515650.t1.2	EIF3K	Eukaryotic translation initiation factor 3, subunit K	1.84	0.025
Cre12.g520500.t1.1	RPP0	Acidic ribosomal protein P0, Ribosomal protein L10	1.81	0.001
Cre17.g737250.t1.2	EFG5	U5 small nuclear ribonucleoprotein protein	1.8	0.014
Cre06.g269950.t1.2	CDC48	Cell Division Cycle protein 48	1.79	0.001
Cre09.g396400.t1.2	UBQ2	Bi-ubiquitin	1.79	0.048
Cre07.g339150.t1.1	CPN60B2	Chaperonin 60B2	1.78	0.001
Rpoc2	rpoC2	DNA-directed RNA polymerase subunit beta'' (EC 2.7.7.6) (PEP) (Plastid-encoded RNA polymerase subunit beta'') (RNA polymerase subunit beta'')	1.78	0.029
Cre16.g651750.t1.2	TSI	isoleucyl-tRNA synthetase	1.78	0.025
Cre01.g042750.t1.2	ACH1	Aconitate hydratase	1.76	0.02
Cre01.g028101.t1.1			1.75	0.038
Cre17.g745697.t1.1		DUF1336 domain-containing protein	1.74	0.03
Cre03.g182150.t1.2	TEF8	predicted protein	1.73	0.013
Cre12.g507650.t2.1	CDJ1	Chloroplast DnaJ-like protein	1.71	0.03
Cre13.g581450.t1.2	RPN7	26S proteasome regulatory subunit	1.7	0.005
Cre13.g562750.t1.2	CGLD38	Conserved in the Green Lineage and Diatoms	1.68	0.02
Cre17.g717850.t1.1	PHC8	Pherophorin-chlamydomonas homolog 8	1.68	0.05
Cre04.g211800.t1.2	RPL23	Cytosolic 80S ribosomal protein L23	1.68	0.048
Cre06.g272850.t1.2	PRPL10	Chloroplast ribosomal protein L1	1.67	0.039
Cre01.g033550.t1.2	PDI2	Protein disulfide isomerase	1.65	0.045
Cre14.g621751.t1.1	USP	Wide substrate-specificity UDP-sugar pyrophosphorylase	1.63	0.04
Cre13.g577100.t1.2	ACP2	Acyl-carrier protein 2	1.62	0.001
Cre12.g519180.t1.1	EFT1a	Elongation factor Ts-like protein	1.6	0.048
Cre05.g234550.t1.2	FBA3	Fructose-1,6-bisphosphate aldolase	1.6	0.017
Cre09.g397200.t1.2	CCT6	T-complex protein 1, zeta subunit	1.58	0.022
Cre04.g231222.t1.1	CPN60A	Chaperonin 60A	1.57	0.002
Cre06.g286250.t1.2	MPC1	Mitochondrial substrate carrier protein	1.57	0.037
Cre02.g087950.t1.2	TSM1	Methionyl-tRNA synthetase	1.55	0.018
Cre07.g328900.t1.2	CDPK9	Calcium/calmodulin-dependent protein kinase	1.54	0.045
Cre08.g360550.t1.1	ERM3	ERD4-related membrane protein	1.54	0.045
Cre12.g525200.t1.2	NOP56	Nucleolar protein, Component of C/D snoRNPs	1.53	0.001
Cre09.g415550.t1.2	ASA2	Mitochondrial F1F0 ATP synthase associated protein 2	0.67	0.029
Cre03.g201100.t1.2	FHL1	FtsH-like ATPase	0.67	0.006
Cre16.g674950.t1.2		Putative all-trans-retinol 13,14-reductase	0.65	0.021
Cre09.g402300.t1.2	ASA8	Mitochondrial F1F0 ATP synthase associated protein 8	0.65	0.022
Cre12.g537200.t1.2	OGD1	2-oxoglutarate dehydrogenase, E1 subunit	0.65	0.001
Cre06.g272050.t1.2	PGM1	Phosphoglycerate mutase, 2,3-bisphosphoglycerate-independent	0.65	0.042
Cre09.g394750.t1.2	PRPS1	Chloroplast Ribosomal Protein S1	0.65	0.003
Cre14.g621450.t1.2	RPL5	Cytosolic 80S ribosomal protein L5	0.65	0.036
Cre13.g567600.t1.2	COX4	Mitochondrial cytochrome c oxidase subunit Vb, 13 kD	0.64	0.006
Cre06.g264600.t1.2	HFO14	Histone H4	0.64	0.011
Cre12.g554800.t1.2	PRK1	Phosphoribulokinase, chloroplast precursor	0.64	0.044
Cre09.g416350.t1.2		Nucleosome assembly protein	0.63	0.01
Cre15.g638500.t1.2	CYC1	Ubiquinol:cytochrome c oxidoreductase cytochrome c1	0.63	0.005
Cre09.g393150.t1.2	FOX1	Multicopper ferroxidase	0.63	0.033
Cre02.g143050.t1.2	RPP2	Acidic ribosomal protein P2	0.63	0.026
Cre02.g093650.t1.2		Rieske ferredoxin	0.62	0.021
Cre06.g294450.t1.1		Aldo/keto reductase	0.62	0.015
Cre11.g481450.t1.2	ATPG	Chloroplast ATP synthase subunit II	0.62	0.043
Petd	petD	Cytochrome b6-f complex subunit 4	0.62	0.004
Cre16.g660150.t1.2		Ribosomal_S10 domain-containing protein	0.61	0.043
Cre03.g149100.t1.2	CIS2	Citrate synthase, glyoxysomal/microbody form	0.61	0.009
Cre06.g264350.t1.2	PRPL13	Chloroplast ribosomal protein L13	0.61	0.019
Cre03.g171350.t1.2	SEC61A	SEC61-alpha subunit of ER-translocon	0.61	0.039
Cre12.g500150.t1.1	ALD5	Aldehyde dehydrogenase	0.6	0.041
Cre03.g176250.t1.2	ATPVD1	Vacuolar ATP synthase subunit D	0.6	0.008
Cre09.g415850.t1.2	CAG3	Gamma carbonic anhydrase	0.6	0.001
Cre05.g247450.t1.2	CGL56	Putative rhodanese-like protein	0.6	0.017
Cre12.g500500.t1.1	SMT2	Sterol-C24-methyltransferase	0.6	0.001
Cre10.g423300.t1.1		Peptidase_S9 domain-containing protein	0.59	0.039
Cre16.g695050.t1.2	HCD1	3-hydroxyacyl-CoA dehydrogenase	0.59	0.028
Cre11.g467689.t1.1	PETC	Chloroplast cytochrome b6f Rieske iron-sulfur center subunit	0.59	0.001
Cre15.g640250.t1.2		60S ribosomal export protein NMD3	0.58	0.007
Cre12.g514700.t1.2		AB hydrolase-1 domain-containing protein	0.58	0.007
Cre10.g445600.t1.1		Bms1-type G domain-containing protein	0.58	0.007
Cre10.g429750.t1.1		PAS domain-containing protein	0.58	0.007
Cre08.g368500.t1.2			0.58	0.007
Cre03.g143967.t1.1			0.58	0.007
Cre05.g235700.t1.2			0.58	0.007
Cre06.g275450.t1.1		Protein kinase domain-containing protein	0.58	0.007
Cre12.g507150.t1.2			0.58	0.007
Cre01.g032750.t1.2			0.58	0.007
Cre12.g552550.t1.1			0.58	0.007
Cre04.g233003.t1.1			0.58	0.007
Cre12.g527650.t1.1			0.58	0.007
Cre02.g089311.t1.1			0.58	0.007
Cre06.g252700.t1.2		Splicing factor 3a, subunit 2	0.58	0.007
Cre09.g398289.t1.1		related to plastidic lysophosphatidic acid acyltransferase (LPAAT)	0.58	0.007
Cre17.g738050.t1.2	AGG4	Aggregation 4	0.58	0.007
Cre13.g581600.t1.2	ASA4	Mitochondrial F1F0 ATP synthase associated protein 4	0.58	0.006
Cre07.g327350.t1.2	CDPK8	Calcium/calmodulin-dependent protein kinase	0.58	0.007
Cre12.g507400.t1.2	CGL105	predicted protein	0.58	0.001
Cre01.g025150.t1.2	CPLD15	conserved organelle protein with lipase active site	0.58	0.007
Cre01.g003850.t1.1	CYP747A1	Cytochrome P450, CYP197 superfamily	0.58	0.007
Cre02.g146950.t1.1	DBR1	RNA lariat debranching enzyme	0.58	0.007
Cre01.g025350.t1.2	FAP235	Flagellar Associated Protein 235	0.58	0.007
Cre02.g103850.t1.2	HIS3	Imidazoleglycerol-phosphate dehydratase	0.58	0.007
Cre02.g147850.t1.2	HSLU2	Peptidase subunit of mitochondrial HslUV protease	0.58	0.007
Cre02.g112300.t1.1	MOT15	Calpain family cysteine protease	0.58	0.007
Cre10.g434450.t1.2	NUOA9	NADH:ubiquinone oxidoreductase 39 kDa subunit	0.58	0.001
Cre02.g078777.t1.1	PHC16	Pherophorin-chlamydomonas homolog 16	0.58	0.007
Cre02.g082500.t1.1	PSAN	Photosystem I reaction center subunit N	0.58	0.001
Cre12.g544000.t1.2	RSP5	Radial Spoke Protein 5	0.58	0.007
Cre16.g666550.t1.1	SOUL3	SOUL heme-binding protein	0.58	0.007
Cre12.g524200.t1.2	SPC25	Signal Peptidase, 25 kDa catalytic subunit	0.58	0.007
Cre02.g095102.t1.1	VPS5C	Subunit of Retromer complex	0.58	0.007
Cre03.g199535.t1.1		low molecular mass early light-induced protein	0.57	0.005
Cre05.g233950.t1.2	CGL129	Conserved in the Green Lineage	0.57	0.019
Cre12.g496750.t1.2	NUO8	NADH:ubiquinone oxidoreductase subunit 8	0.57	0.004
Cre07.g340200.t1.1	PGRL1	Proton-gradient related-like	0.57	0.009
Cre09.g396213.t1.1	PSBO	Photosystem II Oxygen Evolution Enhancer protein 1	0.57	0.019
Cre08.g362750.t1.2			0.56	0.014
Cre06.g267200.t1.2	NUO21	NADH:ubiquinone oxidoreductase 13 kDa subunit	0.56	0.001
Cre16.g664600.t1.2	NUOB16	NADH:ubiquinone oxidoreductase B16.6 subunit	0.56	0.003
Peta	petA	Cytochrome f	0.56	0.005
Cre12.g528750.t1.2	RPL12	Cytosolic 80S ribosomal protein L12	0.56	0.01
Cre02.g075700.t1.2	RPL19	Cytosolic 80S ribosomal protein L19	0.56	0.029
Cre01.g042800.t1.2	DVR1	3,8-divinyl protochlorophyllide a 8-vinyl reductase, chloroplast precursor	0.55	0.022
Cre10.g459200.t1.2	PMA2	P-type ATPase/cation transporter, plasma membrane	0.55	0.026
Cre06.g278255.t1.1			0.54	0.003
Cre12.g549350.t1.2			0.54	0.03
Cre02.g077750.t1.2	FAP211	Flagellar Associated Protein 211	0.54	<0.001
Cre03.g171100.t1.1			0.53	0.026
Cre06.g257850.t1.2		Phosphoprotein phosphatase 2C-related	0.53	0.044
Cre06.g280650.t1.2	CGL59	Conserved in the Green Lineage	0.53	0.02
Cre10.g435800.t1.2	CSP41B	Chloroplast stem-loop-binding protein 41b	0.53	0.004
Cre02.g099850.t1.1	PDC2	Pyruvate dehydrogenase, E1 component, alpha subunit	0.53	0.018
Cre01.g024350.t1.2		Transmembrane 9 superfamily member	0.52	0.04
Cre06.g293850.t1.2	CAG2	Gamma carbonic anhydrase	0.52	<0.001
Cre17.g699000.t1.2	PAT1	Phosphate acetyltransferase	0.52	0.026
Cre03.g146167.t1.1	TEF10a	Predicted protein	0.52	0.001
Cre16.g690500.t1.2	NHP2	Nucleolar protein, Small subunit of H/ACA snoRNPs	0.51	0.044
Cre05.g243800.t1.2	PSB27	conserved expressed protein involved in PSII biogenesis	0.51	0.027
Cre14.g611850.t1.2		Transmembrane 9 superfamily member	0.5	0.017
Cre12.g534400.t1.1			0.5	0.017
Cre12.g560900.t1.2	AOF7	Flavin-containing amine oxidase	0.5	<0.001
Cre06.g268800.t1.2	IFT139	Intraflagellar transport protein 139	0.5	0.014
Cre03.g164600.t1.2	PMA3	P-type ATPase/cation transporter, plasma membrane	0.5	0.011
Cre12.g484000.t1.2	BCX1	Acetyl-CoA carboxylase beta-carboxyltransferase subunit	0.49	0.004
Cre06.g304350.t1.2	COX12	Mitochondrial cytochrome c oxidase subunit	0.49	0.012
Cre07.g352350.t1.2	FHL3	FtsH-like ATPase	0.49	0.02
Cre03.g146247.t1.1	NUOS4	NADH:ubiquinone oxidoreductase 18 kDa subunit	0.49	0.001
Cre06.g262700.t1.1	QCR7	Ubiquinol:cytochrome c oxidoreductase 14 kDa subunit, mitochondrial	0.49	0.005
Cre06.g256250.t1.2	TEF14	Thylakoid lumenal protein	0.48	0.031
Cre07.g326950.t1.1		tRNA-binding domain-containing protein	0.47	0.038
Cre09.g388500.t1.2			0.47	0.004
Cre02.g119550.t1.2	NIP1	NaCl-inducible protein	0.47	0.022
Cre10.g422600.t1.1	NUO6	NADH:ubiquinone oxidoreductase 51 kDa subunit	0.47	0.012
Cre16.g679500.t1.2	NUOB8	NADH:ubiquinone oxidoreductase 11 kDa subunit	0.47	0.026
Cre14.g612450.t1.2	PRPL15	Chloroplast ribosomal protein L15	0.47	0.021
Cre10.g433950.t1.1			0.46	0.045
Cre08.g358950.t1.1			0.46	0.006
Cre12.g500950.t1.2	CLPP4	active subunit of the chloroplast ClpP complex	0.46	0.001
Cre16.g682900.t1.2	CLPR2	inactive subunit of chloroplast ClpP complex	0.46	0.003
Cre13.g580850.t2.1	PRPL22	Chloroplast ribosomal protein L22/L18	0.46	0.002
Cre09.g415950.t1.2	PRPL6	Chloroplast ribosomal protein L6	0.46	0.007
Cre16.g656250.t1.1	SMP12	U1 small nuclear ribonucleoprotein	0.46	0.003
Cre17.g697350.t1.2			0.45	0.017
Rpl14	rpl14	50S ribosomal protein L14, chloroplastic	0.45	0.004
Cre06.g273750.t1.1	SABC	Chloroplast sulfate transporter	0.45	0.025
Cre01.g003200.t1.2		GFO_IDH_MocA domain-containing protein	0.44	0.033
Cre16.g683793.t1.1		Pescadillo homolog	0.44	0.033
Cre06.g270200.t1.1		Phosphoinositide phospholipase C (Fragment)	0.44	0.008
Cre03.g186150.t1.1			0.44	0.033
Cre03.g168550.t1.1	AOT3	Amino acid transporter	0.44	0.033
Cre03.g150300.t1.2	CAM8	Calmodulin-like protein	0.44	0.033
Cre05.g245950.t1.1	DRP1	Dynamin-related GTPase	0.44	0.012
Cre17.g730950.t1.2	FLA10	Kinesin-II Motor Protein	0.44	0.033
Cre06.g264950.t1.2	HTA13	Histone H2A	0.44	0.017
Cre03.g161400.t1.2	MAA7	Tryptophan synthase beta subunit	0.44	0.033
Cre09.g410900.t1.2	NAR2	nitrite transporter accessory protein	0.44	0.033
Cre03.g186200.t1.2	PCT1	Phosphatidate cytidylyltransferase	0.44	0.033
Cre12.g501200.t1.2	SKP1	E3 ubiquitin ligase	0.44	0.008
Cre04.g214050.t1.2	SULTR4	Sulfate transporter, MFS type	0.44	0.033
Cre01.g002400.t1.1	TGL1	Triacylglycerol lipase	0.44	0.005
Cre10.g452450.t1.2	TIC110	110 kDa translocon at the inner membrane of chloroplasts	0.44	0.037
Cre16.g672050.t2.1			0.43	0.039
Cre12.g504350.t1.2		Hydrolase_4 domain-containing protein	0.43	0.039
Cre19.g750247.t1.1		NnrU domain-containing protein	0.43	0.039
Cre02.g084000.t1.2			0.43	0.025
Cre07.g314100.t1.2			0.43	0.039
Cre16.g658450.t1.2			0.43	0.039
Cre01.g005813.t1.2			0.43	0.039
Cre16.g693203.t1.1			0.43	0.039
Cre09.g395362.t1.1			0.43	0.039
Cre02.g143367.t1.1			0.43	0.039
Cre03.g179860.t1.1		tRNA-(m5C) methyltransferase	0.43	0.039
Cre06.g305650.t1.2		Pheophorbide a oxygenase-related protein	0.43	0.039
Cre12.g531700.t1.1		Adenosine/AMP deaminase	0.43	0.039
Chlb	chlB	Light-independent protochlorophyllide reductase subunit B (DPOR subunit B) (LI-POR subunit B) (EC 1.3.7.7)	0.43	0.039
Cre13.g562250.t1.1	FAP92	Flagellar Associated Protein 92	0.43	0.039
Cre10.g448650.t1.1	KDG5	Diacylglycerol kinase	0.43	0.039
Cre17.g721450.t1.1	NSS4	Sodium:solute symporter	0.43	0.039
Cre06.g292400.t1.1	SOUL5	DUF2358 domain protein	0.43	0.039
Cre12.g519100.t1.2	ACC1	Acetyl-CoA carboxylase	0.42	0.004
Cre01.g049950.t1.1	VLE1	Sporangin	0.42	0.01
Cre08.g375550.t1.2		Methyltransf_11 domain-containing protein	0.41	0.016
Cre08.g368700.t1.1		Putative prot?ine N-methyltransferase	0.41	0.027
Cre03.g144807.t1.1	MAS1	Malate synthase	0.41	0.005
Cre16.g680230.t1.1	SEC61G	SEC61-gamma subunit of ER translocon	0.41	0.04
Cre02.g079800.t1.2	ASA6	Mitochondrial F1F0 ATP synthase associated protein 6	0.4	0.026
Cre13.g585301.t1.1	CPLD55	Conserved in the Plant Lineage and Diatoms	0.4	0.034
Cre06.g278170.t1.1	FAP237	Flagellar Associated Protein 237	0.4	0.006
Cre08.g372450.t1.2	PSBQ	Photosystem II Oxygen Evolution Enhancer protein 3	0.4	0.001
Cre01.g020350.t1.2	SDH3	Succinate dehydrogenase subunit b560	0.4	0.015
Cre06.g278195.t1.1			0.39	0.031
Cre08.g365450.t1.2			0.39	0.008
Cre03.g144667.t1.1	ClpT4	Additional subunit of chloroplast ClpP complex	0.39	0.014
Cre13.g567700.t1.2	HAV2	Histone H2A variant	0.39	0.009
Cre13.g568800.t1.2	NUOB13	NADH:ubiquinone oxidoreductase 18 kDa subunit	0.39	0.007
Cre01.g015350.t1.1	POR1	Light-dependent protochlorophyllide reductase	0.39	0.009
Cre07.g332950.t1.2	SFA1	SF-assemblin	0.39	0.001
Cre12.g550700.t1.2		Formyl_trans_N domain-containing protein	0.38	0.038
Cre10.g440050.t1.2	CSP41A	Chloroplast stem-loop-binding protein 41a	0.38	0.001
Cre15.g635600.t1.2	FAP357	Flagellar Asociated Protein 357	0.38	0.003
Cre10.g440450.t1.2	PSB28	Photosystem II associated subunit 28	0.38	0.034
Cre08.g378850.t1.2	RPPK1	Ribose-phosphate pyrophosphokinase	0.38	0.034
Cre13.g584250.t1.2			0.37	0.006
Cre11.g467578.t1.1		Ribosomal_L28e domain-containing protein	0.37	0.037
Cre12.g538700.t1.2	CPLD62	Conserved in the Plant Lineage and Diatoms	0.37	0.006
Cre12.g490000.t1.2	EIF2A	Eukaryotic translation initiation factor 2 subunit 1, eIF2-alpha subunit	0.37	0.001
Cre01.g031100.t1.2	TEF30	conserved expressed protein, SHOOT1 homolog	0.37	0.005
Cre09.g401886.t1.1		L-ascorbate peroxidase	0.36	0.007
Cre08.g380250.t1.2	CP12	Small protein associating with GAPDH and PRK	0.36	0.004
Cre09.g390615.t1.1	FAP12	Lipase Domain Flagellar Associated Protein 12	0.36	0.014
Cre06.g285401.t1.1	FAP355	Histone-like Flagellar Associated protein	0.36	0.048
Cre12.g503300.t1.2		AIR carboxylase	0.35	0.038
Cre10.g437950.t1.2		Alpha-mannosidase	0.35	0.015
Cre17.g710100.t1.1		Ribosome biogenesis protein WDR12 homolog	0.35	0.016
Cre12.g499800.t1.2			0.35	0.001
Cre02.g082450.t1.2			0.35	0.016
Cre14.g611950.t1.1			0.35	0.018
Cre17.g712300.t1.1			0.35	0.019
Cre13.g603225.t1.1			0.35	0.037
Cre06.g259401.t1.1		S-adenosyl-L-methionine-dependent methyltransferase	0.35	0.018
Cre03.g151200.t1.2	CGLD16	Conserved in the Green Lineage and Diatoms	0.35	0.015
Cre13.g586550.t1.2	CYB4	Cytochrome b5 flavohemoprotein	0.35	0.018
Cre17.g703850.t1.2	DCC1	Outer Arm Dynein Docking Complex 1	0.35	0.015
Cre10.g442200.t1.2	ERG6	3-beta hydroxysteroid dehydrogenase/epimerase	0.35	0.015
Cre17.g732350.t2.1	GOX4	Glyoxal oxidase 4	0.35	0.015
Cre07.g325600.t1.1	GRX5	Glutaredoxin, CGFS type	0.35	0.018
Cre05.g246800.t1.2	GUN4	Tetrapyrrole-binding protein, chloroplast precursor	0.35	0.018
Cre01.g010550.t1.1	HLD2	Haloalkane dehalogenase-like hydrolase	0.35	0.015
Cre06.g260850.t1.2	NOP14	Nucleolar protein	0.35	0.018
Cre13.g573900.t1.2	NSS3	Sodium:solute symporter	0.35	0.015
Cre06.g251150.t1.2	OHP2	low CO2 and stress-induced one-helix protein	0.35	0.017
Cre06.g264300.t1.2	PRPS15	Chloroplast ribosomal protein S15	0.35	0.012
Cre06.g281050.t1.2	VPS5A	Subunit of Retromer complex	0.35	0.004
Cre01.g050950.t1.2		Geranylgeranyl reductase	0.34	<0.001
Cre07.g353450.t1.2	ACS3	Acetyl-CoA synthetase/ligase	0.34	0.013
Cre11.g468450.t1.2	DLE2	20 kD Calcium-Binding Protein Centrin (caltractin)	0.34	0.02
Cre02.g141400.t1.2	PCK1	Phosphoenolpyruvate carboxykinase	0.34	0.045
Cre05.g232002.t1.1		acyl-CoA oxidase/dehydrogenase superfamily protein	0.33	0.013
Cre17.g723650.t1.2	ATO1	Acetyl-CoA acyltransferase	0.33	0.008
Cre02.g144850.t1.2	CGLD26	Conserved in the Green Lineage and Diatoms	0.33	0.022
Cre14.g630301.t1.1		CRM domain-containing protein	0.32	0.009
Cre13.g584200.t1.2		Glutaredoxin/malate transporter fusion protein	0.32	0.011
Cre04.g217910.t1.1			0.32	0.036
Cre16.g694208.t1.1			0.32	0.007
Cre17.g731850.t1.2		Short-chain dehydrogenase/reductase	0.32	0.036
Cre06.g306601.t1.1	ANS1	Anthranilate synthase, alpha subunit	0.32	0.029
Cox1	cox1	cytochrome oxidase subunit 1	0.32	0.008
Cre10.g436550.t1.2	LCI5	Low-CO2-inducible protein 5	0.32	0.008
Cre02.g104350.t1.2	PDI5	Protein disulfide isomerase	0.32	0.007
Cre02.g118950.t1.2	PRPS17	Chloroplast ribosomal protein S17	0.32	0.004
Cre03.g144847.t1.1	PYK4	Pyruvate kinase	0.32	0.001
Cre11.g481250.t1.2		AB hydrolase-1 domain-containing protein	0.31	0.023
Cre12.g489300.t1.1		EGF-like domain-containing protein	0.31	0.017
Cre03.g145507.t1.1			0.31	0.019
Cre14.g619166.t1.1	CSK6	Casein kinase II-related Ser/Thr kinase, alpha chain	0.31	0.007
Cre04.g218700.t1.2	INFA	Chloroplast translation initiation factor, IF-1	0.31	0.001
Cre02.g100200.t1.2	NUOP3	NADH:ubiquinone oxidoreductase 22 kDa subunit	0.31	0.046
Cre01.g052100.t1.2	PRPL18	Chloroplast ribosomal protein L18	0.31	0.001
Cre02.g074100.t1.2			0.3	0.037
Cre06.g250450.t1.2		Sodium:bile acid symporter	0.3	0.033
Cre06.g279850.t1.2		Putative dehydrogenase	0.3	0.006
Cre03.g149650.t1.1	CCD1	related to carotenoid 9,10-9',10' cleavage dioxygenase	0.3	0.03
Cre12.g561550.t1.2	CDS1	Mitochondrial half-size ABC transporter, membrane protein	0.3	0.031
Cre16.g685573.t1.1	FAP214	Flagellar Associated Protein 214	0.3	0.018
Cre06.g262900.t1.2	PFK1	Phosphofructokinase	0.3	0.004
Cre16.g683050.t1.1	RNJ1	chloroplast RNase J	0.3	0.027
Cre05.g242178.t1.2		Glycerophosphodiester phosphodiesterase	0.29	0.025
Cre13.g588700.t1.1		Iron-deficiency induced protein (Predicted protein)	0.29	0.027
Cre06.g295500.t1.2		SGNH_hydro domain-containing protein	0.29	0.002
Cre16.g671950.t1.1			0.29	0.027
Cre16.g676600.t1.1			0.29	0.029
Cre01.g043350.t1.2	CAO1	Chlorophyll a oxygenase, chloroplast precursor	0.29	<0.001
Cre08.g382300.t1.2	CCB4	conserved protein required for cytochrome b6 assembly	0.29	0.025
Cre03.g181250.t1.1	CGLD13	conserved protein related to nucleoside diphosphate sugar epimerase	0.29	<0.001
Cre12.g499350.t1.2	EFH7	EF-hand Calcium binding protein	0.29	0.029
Cre17.g733250.t1.2	FKB16-4	peptidyl-prolyl cis-trans isomerase, FKBP-type	0.29	<0.001
Cre02.g109950.t1.2	HLIP1	peptidyl-prolyl cis-trans isomerase, FKBP-type	0.29	<0.001
Cre10.g459500.t1.1	NGB1	Nucleolar GTP-binding protein	0.29	<0.001
Cre12.g555150.t1.2	NUOB10	NADH:ubiquinone oxidoreductase 17.8 kDa subunit	0.29	0.02
Cre09.g388355.t1.1	PHC33	Pherophorin-chlamydomonas homolog 33	0.29	0.025
Cre02.g103350.t1.1		Amidase domain-containing protein	0.28	0.005
Cre06.g278165.t1.1		Peptidase_M11 domain-containing protein	0.28	0.001
Cre17.g728250.t1.1			0.28	0.004
Cre13.g585100.t1.2		VHS domain-containing protein	0.28	0.005
Cre06.g279500.t1.1	CPL6	Conserved in the Plant Lineage	0.28	0.005
Cre17.g721500.t1.2	STA2	Granule-bound starch synthase I	0.28	0.001
Cre05.g236050.t1.1			0.27	0.029
Cre03.g191850.t1.1		Short-chain dehydrogenase/reductase	0.27	0.001
Cre12.g498550.t1.1	CHLM	Mg protoporphyrin IX S-adenosyl methionine O-methyl transferase	0.27	0.003
Cre03.g204350.t1.2	CLPR4	inactive subunit of chloroplast ClpP complex	0.27	0.037
Cre12.g484700.t1.2			0.26	0.007
Cre12.g559450.t1.1			0.26	0.006
Cre03.g164000.t1.2	ANR1	Anaerobiosis-Related protein 1	0.26	0.027
Cre03.g199759.t2.1			0.25	0.009
Cre15.g644051.t1.1		AAA_5 domain-containing protein	0.25	0.001
Cre10.g459600.t1.1		CBF domain-containing protein	0.25	0.001
Cre06.g278183.t1.1		Glutaredoxin-like protein	0.25	0.012
Cre12.g534250.t1.2			0.25	0.044
Cre03.g192850.t1.2		RNA cytidine acetyltransferase (18S rRNA cytosine acetyltransferase)	0.25	0.02
Cre12.g553678.t1.1			0.25	0.001
Cre12.g512000.t1.1			0.25	0.002
Cre13.g571300.t1.2			0.25	0.037
Cre10.g461000.t1.2			0.25	0.042
Cre12.g501100.t1.2		tRNA (uracil-5-)-methyltransferase	0.25	0.037
Cre09.g397400.t1.2		Short-chain dehydrogenase/reductase	0.25	0.001
Cre03.g200350.t1.2		S-adenosyl-L-methionine-dependent methyltransferase	0.25	0.03
Cre01.g051000.t1.1		Protein-/Histone-arginine N-methyltransferase	0.25	0.03
Cre16.g647500.t1.1		Peptidase M16 family protein	0.25	0.042
Cre02.g073550.t1.2		Nucleosome assembly protein	0.25	0.021
Cre12.g501050.t1.2	ALD6	Aldehyde/histidinol dehydrogenase	0.25	<0.001
Cre03.g155650.t1.2	CLC1	Clathrin light chain	0.25	0.001
Cre13.g592050.t1.2	DAL1	Allantoinase	0.25	0.018
Cre02.g105950.t1.2	FAP174	Flagellar Associated Protein 174	0.25	0.001
Cre06.g288700.t1.2	GYD1	Glycolate dehydrogenase	0.25	0.002
Cre02.g110750.t1.2	LHCB7	Light-harvesting chlorophyll a-b binding protein, chloroplast precursor	0.25	0.009
Cre01.g012050.t1.2	NAR1.6	Formate/nitrite transporter	0.25	0.011
Cre12.g502250.t1.2	PLAP4	Plastid lipid associated protein	0.25	0.042
Cre14.g611700.t1.1	PLAP8	Plastid lipid associated protein	0.25	0.001
Psbn	psbN	Protein PsbN	0.25	0.001
Cre16.g664700.t1.2	SHY1	Cytochrome c oxidase assembly protein, Surfeit 1-like protein	0.25	0.001
Cre04.g219050.t1.1	SRR10	Pherophorin-chlamydomonas homolog with scavenger receptor related-repeats	0.25	0.037
Cre09.g401293.t1.1	SULTR3	Sulfate transporter	0.25	0.03
Cre12.g505950.t1.2	TIM50	Mitochondrial inner membrane translocase	0.25	0.001
Cre12.g490500.t1.2	CGL78	Conserved in the Green Lineage	0.24	0.028
Cre16.g675350.t1.1		Tripeptidyl-peptidase II	0.23	0.02
Cre07.g357900.t1.2			0.23	0.014
Cre09.g396772.t1.1		Similar to Gametolysin and Autolysin	0.23	0.002
Cre17.g700750.t1.2		GPR1/FUN34/YaaH family membrane protein	0.23	<0.001
Cre16.g665250.t1.2	APE1	acclimation of photosynthesis to environment	0.23	<0.001
Cre17.g729200.t1.1		Calcium uniporter protein	0.22	0.004
Cre03.g213537.t1.1		Nascent polypeptide-associated complex subunit beta	0.22	0.001
Cre16.g678213.t1.1		Palmitoyl-protein hydrolase 1 (Palmitoyl-protein thioesterase 1)	0.22	0.001
Cre13.g602650.t1.2		Rhodanese domain-containing protein	0.22	0.025
Cre10.g421300.t1.2			0.22	0.025
Cre11.g468550.t1.2	ATPVG	Vacuolar ATP synthase subunit G	0.22	0.036
Cre12.g524300.t1.2	CGL71	conserved TPR repeat protein related to YCF37	0.22	0.005
Cre12.g537450.t1.2	COX13	Mitochondrial cytochrome c oxidase 12 kDa subunit	0.22	0.024
Cre12.g539100.t1.1	HEL57	DEAD box RNA helicase	0.22	0.001
Cre11.g481500.t1.2	HIS7	Imidazole glycerol phosphate synthase	0.22	0.032
Cre01.g051900.t1.2	RIP1	Rieske iron-sulfur protein of mitochondrial ubiquinol-cytochrome c reductase	0.21	0.002
Cre08.g358538.t1.1		Putative chloroplast lycopene beta cyclase	0.2	0.018
Cre16.g675850.t1.2			0.2	0.003
Cre03.g177350.t1.1			0.2	0.018
Cre06.g262050.t1.2	AEP1	Aldose-1-epimerase	0.2	0.004
Cre04.g223100.t1.2	CAH1	Carbonic anhydrase	0.2	0.042
Cre12.g554103.t1.1	CGL74	conserved expressed TPR repeat protein	0.2	0.002
Cre09.g393173.t1.1	ELI2	Early light-inducible protein	0.2	0.002
Cre03.g144564.t1.1	MMP13	Matrix metalloproteinase	0.2	0.001
Cre01.g044800.t1.2	PFL1	Pyruvate-formate lyase	0.2	<0.001
Cre09.g388726.t1.1		HHH_8 domain-containing protein	0.19	0.002
Cre03.g144064.t1.1		PDZ domain-containing protein	0.19	0.002
Cre12.g546700.t1.1		RRM domain-containing protein	0.19	0.011
Cre06.g255100.t1.1			0.19	0.001
Cre48.g761147.t1.1			0.19	0.002
Cre13.g570350.t1.1	AKC4	conserved expressed ABC-1 like kinase	0.19	0.042
Cre05.g247851.t1.1	CEP2	Cysteine endopeptidase	0.19	0.038
Cre07.g325500.t1.1	CHLH1	Magnesium chelatase subunit H	0.19	<0.001
Cre01.g028250.t1.2	GEA1	Putative lysophospholipase, glycerol-ester acylhydrolase	0.19	0.002
Cre02.g106400.t1.1	PDAT1	Lecithin:cholesterol acyltransferase	0.19	0.002
Cre17.g715300.t1.2	PKD2	Polycystin-2	0.19	0.014
Cre05.g240850.t1.2	THIC	Hydroxymethylpyrimidine phosphate synthase	0.19	0.042
Cre13.g586350.t1.1		Photolyase/cryptochrome alpha/beta domain-containing protein	0.18	0.01
Cre01.g005050.t1.1			0.18	<0.001
Cre12.g514200.t1.2	FAP	Fatty acid photodecarboxylase, chloroplastic (CrFAP)	0.18	<0.001
Cre14.g616600.t1.2	FZL	Plastid-localized	0.18	0.012
Cre02.g111450.t1.2	TEF4	Rhodanese-like protein	0.18	0.008
Cre14.g615800.t1.2		Castor_Poll_mid domain-containing protein	0.17	<0.001
Cre03.g156600.t1.2		Glutamyl-tRNA reductase binding protein	0.17	0.005
Cre12.g512300.t1.2		Lipoxygenase	0.17	0.012
Cre06.g259100.t1.1		NAM-associated domain-containing protein	0.17	<0.001
Cre01.g013500.t1.2			0.17	0.004
Cre05.g230850.t1.1			0.17	0.003
Cre11.g482483.t1.1			0.17	0.003
Cre17.g720450.t1.1			0.17	0.014
Cre08.g360600.t1.1	ERM4	ERD4-related membrane protein	0.17	0.005
Cre12.g553250.t1.2	PFK2	Phosphofructokinase	0.17	0.018
Cre06.g261000.t1.2	PSBR	Photosystem II 10 kDa polypeptide	0.17	0.001
Cre14.g617300.t1.2	PSL3	Signal peptide peptidase-like protein	0.17	<0.001
Cre02.g073700.t2.1	UROD3	Uroporphyrinogen decarboxylase	0.17	0.001
Cre16.g674050.t1.2	ADH12	Alcohol dehydrogenase	0.16	0.004
Chln	chlN	Light-independent protochlorophyllide reductase subunit N (DPOR subunit N) (LI-POR subunit N) (EC 1.3.7.7)	0.16	<0.001
Cre12.g484250.t1.1	DHC1	Inner Arm Dynein Heavy Chain 1/f-alpha heavy chain	0.16	0.004
Cre07.g356350.t1.1	DXS1	1-deoxy-D-xylulose 5-phosphate synthase, chloroplast precursor	0.16	0.006
Cre14.g614850.t1.1	FAP33	Flagellar Associated Protein 33	0.16	<0.001
Cre08.g378150.t1.1	GLD2	Glucose-6-phosphate dehydrogenase	0.16	<0.001
Cre11.g467767.t1.1	NUO13	NADH:ubiquinone oxidoreductase 18 kDa subunit	0.16	0.009
Cre16.g652550.t1.2	PRPL24	Chloroplast ribosomal protein L24	0.16	0.01
Cre16.g666334.t1.1	RFS1	putative raffinose synthase	0.16	0.004
Cre12.g483650.t1.2		Protein kinase domain-containing protein	0.15	0.004
Cre02.g094250.t1.1			0.15	0.001
Cre12.g532800.t1.2			0.15	0.001
Cre02.g092350.t1.2	CYP51G1	Cytochrome P450, CYP51 superfamily	0.15	0.001
Cre06.g250902.t1.1	METH	Cobalamin-dependent methionine synthase	0.15	0.003
Cre03.g165700.t1.1	PDC3	Pyruvate decarboxylase	0.15	0.004
Cre12.g483700.t2.1	RB38	Chloroplast-targeted RNA-binding protein	0.15	<0.001
Cre07.g335400.t1.1			0.14	<0.001
Cre02.g107150.t1.1			0.14	<0.001
Cre11.g478800.t1.2			0.14	0.005
Cre07.g346050.t1.2	CRD1	Copper response defect 1 protein	0.14	0.011
Cre16.g652100.t1.2	MAP2	Methionine aminopeptidase	0.14	0.001
Cre16.g668800.t1.1	MTA4	Predicted protein	0.14	0.011
Cre12.g507750.t1.1		Protein kinase domain-containing protein	0.13	0.002
Cre02.g081650.t1.2			0.13	0.001
Cre13.g575000.t1.1	CCS1	c-type cytochrome synthesis 1	0.13	0.001
Cre07.g314150.t1.2	ZDS1	Zeta-carotene desaturase	0.13	<0.001
Cre12.g543100.t1.2		tRNA (adenine(58)-N(1))-methyltransferase non-catalytic subunit TRM6 (tRNA(m1A58)-methyltransferase subunit TRM6)	0.12	<0.001
Cre03.g174750.t1.2	CYN26	Peptidyl-prolyl cis-trans isomerase, cyclophilin-type	0.12	<0.001
Cre07.g339750.t1.2	HEM2	Ferrochelatase	0.12	<0.001
Cre09.g410950.t1.2	NIT1	Nitrate reductase	0.12	0.001
Cre10.g458350.t1.1	SRR16	Scavenger receptor cysteine rich (SRCR) protein	0.12	<0.001
Cre11.g467597.t1.1		ABC transporter domain-containing protein	0.11	0.001
Cre12.g549750.t1.2	FAP4	Flagellar Associated Protein 4	0.11	0.002
Cre01.g049826.t1.1	PHC59	Pherophorin-chlamydomonas homolog 59	0.11	0.001
Cre07.g344350.t1.2	TPP1	Chloroplast thylakoid processing peptidase	0.11	<0.001
Cre02.g142266.t1.1		Cytochrome P450, carotenoid hydroxylase	0.1	<0.001
Cre04.g217929.t1.1		Sulfite oxidase	0.1	<0.001
Cre17.g727700.t1.1	HEL65	DEAD box ATP-dependent RNA helicase	0.1	<0.001
Cre07.g342150.t1.2	HEMA1	Glutamyl-tRNA reductase	0.1	<0.001
Cre03.g180750.t1.2	METE	Cobalamin-independent methionine synthase	0.1	<0.001
Cre16.g651923.t1.2		Prolycopene isomerase	0.09	0.004
Cre08.g360950.t1.1			0.09	<0.001
Cre08.g370650.t1.2	PGL2	6-phosphogluconolactonase	0.09	0.001
Cre09.g404201.t1.1	PHC30	Pherophorin-chlamydomonas homolog 30	0.09	0.001
Cre14.g614900.t1.2	TSQ1	Glutaminyl-tRNA synthetase	0.09	0.003
Cre17.g697650.t1.1		Prolyl endopeptidase	0.08	<0.001
Cre09.g415700.t1.2	CAH3	Carbonic anhydrase 3	0.08	0.002
Cre09.g407700.t1.2	CEP1	Cysteine endopeptidase	0.08	0.003
Cre05.g242000.t1.2	CHLD	Magnesium chelatase subunit D, chloroplast precursor	0.08	0.002
Cre16.g663450.t1.2	LCI11B	Low-CO2-inducible membrane protein	0.08	0.001
Cre07.g313700.t1.1	TSE2	Glutamyl/glutaminyl-tRNA synthetase	0.08	<0.001
Cre08.g365632.t1.1		Phosphoprotein phosphatase 2C-related	0.07	<0.001
Cre09.g387800.t1.2	FER1	Pre-apoferritin	0.07	<0.001
Cre16.g669550.t1.2	METC	Cystathionine beta-lyase	0.07	<0.001
Cre10.g428750.t1.1			0.06	<0.001
Cre12.g510050.t1.2	CTH1	Copper target homolog 1, chloroplast precursor, functional variant	0.06	<0.001
Cre09.g410750.t1.2	NII1	Nitrite reductase	0.06	<0.001
Cre12.g509650.t1.2	PDS1	phytoene desaturase	0.06	0.006
Cre04.g214150.t1.1	THI4	Thiazole biosynthetic enzyme	0.06	<0.001
Cre09.g396438.t1.1			0.05	<0.001
Cre01.g034400.t1.1	PGL1	6-phosphogluconolactonase	0.04	<0.001
Cre04.g220200.t3.1			0.03	<0.001
Cre08.g365692.t1.1	SIR4	Ferredoxin-sulfite reductase	0.03	<0.001

## Sheet: Table S2
Table S2 Differentially expressed proteins of C. reinhardtii 21gr co-culture with S. meliloti 1021 when comparing high vs normal temperature.
Protein ID	Gene name	Functional description	Fold change	P value
Cre02.g080700.t1.2	BIP1	Endoplasmic reticulum associated Hsp70 protein	94.89	<0.001
Cre02.g090850.t1.1	CLPB3	ClpB chaperone, Hsp100 family	74.86	<0.001
Cre11.g467644.t1.1	CLPB1	ClpB chaperone, Hsp100 family	44.09	<0.001
Cre12.g514850.t1.2	HSP90C	Heat shock protein 90C	43.72	<0.001
Cre12.g508000.t1.1	CIM40	possible chloroplast protein translocon component Tic40	42.87	<0.001
Cre09.g393200.t1.2	HSP70C	Heat shock protein 70C	42.5	<0.001
Cre09.g398067.t1.1	FKB62	Peptidyl-prolyl cis-trans isomerase, FKBP-type	40.09	<0.001
Cre03.g145787.t1.1	HSP22C	Heat shock protein 22C	31.89	<0.001
Cre03.g189950.t1.2	HOP	HSP70-HSP90 organizing protein	31.48	<0.001
Cre07.g318800.t1.2	HSP22A	heat shock protein 22A	26.23	<0.001
Cre08.g358580.t1.1	CMP1	Carbamoyl phosphate synthase, large subunit	24.84	<0.001
Cre06.g294650.t1.2	AGT1	Alanine-glyoxylate transaminase	23.43	<0.001
Cre17.g703700.t1.1	SCLB1	Succinate-CoA ligase beta chain	22.02	<0.001
Cre02.g092550.t1.1	TPR1	Tetratricopeptide-repeat protein protein	21.09	<0.001
Cre03.g188250.t1.2	STA6	ADP-glucose pyrophosphorylase small subunit	20.41	<0.001
Cre12.g490350.t1.1	HDS1	1-hydroxy-2-methyl-2-(E)-butenyl 4-diphosphate synthase	20.17	<0.001
Cre02.g143250.t1.2	IDH2	Isocitrate dehydrogenase, NAD-dependent	19.71	<0.001
Cre06.g302700.t1.1			18.96	<0.001
Cre02.g080650.t1.2	HSP90B	Heat shock protein 90B	18.94	<0.001
Cre01.g026450.t1.2	SRS1	Serine/arginine-rich pre-mRNA splicing factor	18.3	<0.001
Cre16.g677000.t1.2	HSP70E	Heat shock protein 70E	18.26	<0.001
Cre17.g734200.t1.2	DPA1	LL-diaminopimelate aminotransferase, putative	18.14	<0.001
Cre07.g328800.t1.1	NSG13	Protein expressed during nitrogen-starved gametogenesis	18.13	<0.001
Cre09.g416050.t1.2	AGS1	Argininosuccinate synthase	17.9	<0.001
Cre02.g117050.t1.1		Protein tyrosine kinase	17.71	<0.001
Cre07.g326600.t1.2	PDI6	Protein disulfide isomerase	17.56	<0.001
Cre09.g405500.t1.1	MLD1	Major lipid droplet protein	17.27	<0.001
Cre05.g233800.t1.2	TSG1	Glycyl-tRNA synthetase	17.25	<0.001
Cre13.g583600.t1.2	DGD1	galactolipid galactosyltransferase	16.88	<0.001
Cre03.g143887.t1.1		Arginyl-tRNA Synthetase	16.28	<0.001
Cre04.g220200.t2.1			15.72	0.03
Cre02.g076250.t1.1	EFG1	Chloroplast elongation factor G	15.1	<0.001
Cre02.g092250.t1.2	FKB42	Peptidyl-prolyl cis-trans isomerase, FKBP-type	14.76	<0.001
Cre06.g295450.t1.2	HPR1	Hydroxypyruvate reductase	14.49	<0.001
Cre10.g451950.t1.2	AAT1	Alanine aminotransferase	14.01	<0.001
Cre01.g005150.t1.1	SGA1	Serine glyoxylate aminotransferase	13.94	<0.001
Cre08.g384150.t1.1			13.64	<0.001
Cre17.g696250.t1.1		MI domain-containing protein	13.6	<0.001
Cre12.g508050.t1.2		ARID domain-containing protein	13.49	<0.001
Cre14.g630847.t1.1	TAL2	Putative transaldolase, plastid form	13.03	<0.001
Cre10.g451900.t1.1	THS1	Threonine synthase	13.02	<0.001
Cre06.g278172.t1.1			13.01	<0.001
Cre10.g439900.t1.2	HSP70G	ER-located HSP110/SSE-like protein	13	0.001
Cre02.g114850.t1.2			12.46	<0.001
Cre03.g193800.t1.1	TSN1	Aspartyl-tRNA synthetase	12.33	<0.001
Cre12.g534800.t1.1	GCSP	Glycine cleavage system, P protein	12.32	<0.001
Cre03.g206600.t1.2	AAD1	Acetohydroxyacid dehydratase	12.28	<0.001
Cre03.g182950.t1.2		RNA helicase	12.24	<0.001
Cre01.g049900.t1.1			12.11	<0.001
Cre11.g467575.t1.1	CLPB4	ClpB chaperone, Hsp100 family	11.99	<0.001
Cre02.g143200.t1.1	TSA1	Alanyl-tRNA-synthetase	11.9	0.008
Cre07.g350750.t1.2	PTOX1	Plastid terminal oxidase	11.77	<0.001
Cre05.g242858.t1.1			11.42	0.001
Cre02.g088900.t1.2	PRPL1	Chloroplast ribosomal protein L1	11.35	<0.001
Cre07.g325400.t1.2	LEU3	Isopropylmalate dehydrogenase	11.3	<0.001
Cre06.g281350.t1.2	LON1	Mitochondrial LON protease	11.28	0.001
Cre18.g749447.t1.1	AHD1	Bifunctional aspartate kinase/homoserine dehydrogenase	11.26	<0.001
Cre11.g477850.t1.1	TXC1	Transcriptional coactivator-like protein	11.24	<0.001
Cre03.g173600.t1.2		Ubiquitin-like domain-containing protein	11.15	<0.001
Cre03.g196900.t1.2			10.91	<0.001
Cre16.g687350.t1.2		Acyl-CoA oxidase/dehydrogenase	10.89	<0.001
Cre08.g372100.t1.2	HSP70A	Heat shock protein 70A	10.86	<0.001
Cre03.g193850.t1.2	SCLA1	Succinyl-CoA ligase alpha chain	10.78	<0.001
Cre02.g076900.t1.1	FAP19	Flagellar Associated Protein 19	10.63	<0.001
Cre01.g004500.t1.2	LEU1	Isopropylmalate dehydratase, large subunit	10.38	0.001
Cre06.g269450.t1.2	EIF3G	Eukaryotic translation initiation factor 3, subunit G	10.2	<0.001
Cre04.g215850.t1.2	IPA1	Importin alpha	9.99	<0.001
Cre05.g233303.t1.1			9.97	<0.001
Cre09.g415800.t1.2			9.96	0.001
Cre16.g663900.t1.2	PBGD1	Porphobilinogen deaminase	9.89	<0.001
Cre03.g194350.t1.2			9.89	<0.001
Cre10.g418950.t1.1	KIN10-2	Kinesin motor protein	9.82	<0.001
Cre05.g232150.t1.2	GDH2	Glutamate dehydrogenase	9.8	<0.001
Cre10.g424550.t1.1			9.75	<0.001
Cre13.g605150.t1.2	MSD2	Mn superoxide dismutase	9.71	<0.001
Cre13.g567950.t1.2	STA1	ADP-glucose pyrophosphorylase large subunit	9.49	<0.001
Cre16.g691800.t1.1	FLVB	thylakoid flavodiiron protein	9.46	<0.001
Cre06.g259150.t1.2	EFG8	Translation elongation factor Tu family protein	9.34	<0.001
Cre09.g394917.t1.1			9.32	<0.001
Cre16.g687950.t1.2	ETF1	Electron transfer flavoprotein alpha subunit	9.27	<0.001
Cre13.g604650.t2.1			9.15	<0.001
Cre03.g177053.t1.1		TIP120 domain-containing protein	9.14	<0.001
Cre01.g038400.t1.2	CRT2	Calreticulin 2, calcium-binding protein	9.03	<0.001
Cre12.g510450.t1.2	RPS28	Cytosolic 80S ribosomal protein S28	9.02	<0.001
Cre12.g514050.t1.2	GSF1	Ferredoxin-dependent glutamate synthase	8.85	<0.001
Cre16.g689647.t1.1	AGO3	Argonaute-like protein	8.75	<0.001
Cre16.g673001.t1.1	LCI2	Low-CO2 inducible protein	8.64	0.006
Cre14.g615950.t1.1			8.54	0.001
Cre03.g190500.t1.2	GLC2A	Glucosidase IIa	8.52	0.002
Cre09.g386400.t1.2	FAP124	Flagellar Associated Protein 124	8.51	<0.001
Cre13.g566000.t1.2		Putative monofunctional formate-tetrahydrofolate ligase	8.47	<0.001
Cre14.g621650.t1.1	MCT1	Malonyl-CoA:acyl-carrier-protein transacylase	8.47	<0.001
Cre10.g433600.t1.2		Methylenetetrahydrofolate reductase	8.37	<0.001
Cre09.g391726.t1.1			8.3	0.001
Cre16.g670300.t1.2		Nuclear pre-mRNA splicing factor and U1 snRNP Component	8.24	<0.001
Cre03.g151700.t1.2	CGL26	Conserved in the Green Lineage	8.22	0.005
Cre11.g478156.t2.1	AP1B1	Beta1-Adaptin	8.11	0.001
Cre14.g617400.t1.2	HSP22F	Heat shock protein 22F	8.08	0.013
Cre09.g394450.t1.2		Ran-binding protein 1	8.06	0.006
Cre09.g400553.t1.1	TOR1	Target of rapamycin	7.92	<0.001
Cre08.g365400.t1.2	PRPL31	Chloroplast ribosomal protein L31	7.91	<0.001
Cre12.g529950.t1.2	EIF4G1	Eukaryotic translation initiation factor 4, gamma subunit	7.85	0.04
Cre10.g454025.t1.1		Pex14_N domain-containing protein	7.8	<0.001
Cre09.g407016.t1.1		cobW domain-containing protein	7.6	0.001
Cre06.g263000.t1.1		F-box domain-containing protein	7.59	0.006
Cre03.g146527.t1.1	GSD1	Glutamic-gamma-semialdehyde dehydrogenase	7.55	0.001
Cre12.g554953.t1.1	ETF2	Electron transfer flavoprotein beta subunit	7.54	<0.001
Cre13.g562550.t1.1	ARH1	NADP adrenodoxin-like ferredoxin reductase	7.53	<0.001
Cre17.g719000.t1.2	UAP56	Exon junction complex component, UAP56 DEAD/DEAH box helicase homolog	7.43	0.003
Cre06.g250100.t1.2	HSP70B	Heat shock protein 70B	7.39	<0.001
Cre01.g047550.t1.2	RAB6	Small Rab-related GTPase	7.33	<0.001
Cre04.g224500.t1.1			7.3	0.002
Cre12.g517400.t1.2	RAB5	RAB-like GTP-Binding Protein	7.28	<0.001
Cre09.g394473.t1.1	LCI9	Low-CO2-inducible protein	7.24	0.035
Cre17.g734644.t1.1	SQE1	Squalene epoxidase	7.24	<0.001
Cre06.g250300.t1.2	DHC1B	Cytoplasmic Dynein 1b Heavy Chain	7.09	0.001
Cre02.g143650.t1.2			6.94	0.005
Cre16.g668350.t1.2			6.93	<0.001
Cre17.g725350.t1.1	GLC2B	Glucosidase IIb	6.8	<0.001
Cre11.g468356.t1.1			6.77	<0.001
Cre06.g271900.t1.2			6.76	0.003
Cre01.g014050.t1.2			6.72	0.035
Cre01.g000350.t1.1		possible oxidoreductase	6.71	0.008
Cre12.g537100.t1.2	TSV2	Valyl-tRNA synthetase	6.68	0.001
Cre17.g734100.t1.2		Adenylosuccinate synthetase, chloroplastic (AMPSase)	6.65	0.002
Cre06.g278148.t1.1			6.65	0.001
Cre01.g029300.t1.2	TPIC1	Triose phosphate isomerase	6.59	<0.001
Cre06.g310950.t1.2		FAD-dependent oxidoreductase	6.58	<0.001
Cre04.g212300.t1.1		Phosphoprotein phosphatase 2C-related	6.57	0.005
Cre12.g517150.t1.1	MET16	Adenylylphosphosulfate reductase	6.53	0.001
Cre16.g683950.t1.2	SRP1	Alpha Subunit of the SRP Receptor	6.53	<0.001
Cre01.g027800.t1.2	ATPVH	Vacuolar ATP synthase subunit H	6.5	0.001
Cre12.g485150.t1.2	GAP1	Glyceraldehyde 3-phosphate dehydrogenase	6.49	0.001
Cre04.g215150.t1.2	SSS1	soluble starch synthase I	6.49	<0.001
Cre17.g696700.t1.2	PHC22	Pherophorin-chlamydomonas homolog 22	6.48	<0.001
Cre14.g633750.t1.1	IPB2	Importin beta-3 homolog	6.47	0.005
Cre12.g522250.t1.2			6.46	<0.001
Cre18.g749847.t2.1	DLD1	Dihydrolipoyl dehydrogenase	6.45	0.007
Cre08.g383550.t1.2		U-box domain-containing protein	6.43	<0.001
Cre01.g010700.t1.2	SYP2	Endosomal Qa-SNARE protein, Syntaxin7/Syx7/Pep12/Syp2-family (Qa.III.b)	6.34	0.009
Cre07.g341850.t1.2	INFB	Putative bacterial/organellar initiation factor 2 (IF-2)	6.17	0.001
Cre01.g034000.t1.2	IPB1	Importin beta	6.15	0.001
Cre01.g047700.t1.2	CYN40	Cyclophilin	6.14	0.006
Cre04.g211850.t1.2	ELIP5	Early light-inducible protein	6.1	0.001
Cre01.g021600.t1.2	HEL1	DEAD-box RNA helicase	6.1	0.002
Cre17.g708350.t1.2			6.08	<0.001
Cre16.g659350.t1.2	CYB1	Cytochrome b5 flavohemoprotein	6.06	<0.001
Cre03.g178450.t1.2	CPN10	Chaperonin 10	6.04	<0.001
Cre01.g013600.t1.1			6.01	0.003
Cre13.g591900.t1.2	PLD6	mitochondrial cardiolipin hydrolase	5.99	<0.001
Cre10.g447100.t1.2			5.93	0.001
Cre04.g226250.t1.1			5.91	<0.001
Cre02.g095082.t1.1			5.91	0.007
Cre06.g282000.t1.1	STA3	Soluble starch synthase III	5.89	0.001
Cre06.g283500.t1.1			5.89	0.003
Cre05.g234652.t1.1		CobW C-terminal domain-containing protein	5.85	0.001
Cre11.g477950.t1.1			5.83	0.001
Cre17.g718850.t1.1	RFA1	Replication protein A, 70 kDa DNA-binding subunit	5.77	0.037
Cre12.g553100.t1.1		Ge1_WD40 domain-containing protein	5.76	<0.001
Cre03.g164950.t1.1	SRS3	Serine/arginine-rich pre-mRNA splicing factor	5.76	<0.001
Cre07.g336200.t1.1		Ubiquitinyl hydrolase 1	5.7	0.005
Cre09.g388800.t1.2	GDH1	Glutamate dehydrogenase	5.67	0.009
Cre16.g695450.t1.1	UAF4	U2 snRNP auxiliary factor, large subunit	5.64	<0.001
Cre04.g218250.t1.2	FAP313	Flagellar Associated Protein 313	5.63	<0.001
Cre07.g328150.t1.1	PDI4	Protein disulfide isomerase	5.62	<0.001
Cre04.g212050.t1.1		FHA domain-containing protein	5.61	<0.001
Cre12.g518200.t1.1	DNJ3	Protein disulfide isomerase	5.61	<0.001
Cre01.g021450.t2.1	TPR4	Tetratricopeptide-repeat protein protein	5.61	<0.001
Cre12.g495850.t1.2	HBD1	3-hydroxybutyrate dehydrogenase	5.59	0.002
Cre07.g328200.t1.2	PSBP6	PsbP-like protein of thylakoid lumen	5.58	<0.001
Cre02.g079600.t1.2	TSF2	Phenylalanyl-tRNA synthetase	5.58	<0.001
Cre06.g278210.t1.1	GPM1	Phosphoglucomutase	5.56	0.002
Cre06.g278221.t1.1		Trehalose-6-phosphate synthase/phosphatase	5.54	0.022
Cre06.g300700.t1.1		Flavin reductase	5.51	0.005
Cre06.g257500.t1.2	FTT2	14-3-3 protein	5.47	0.008
Cre12.g537641.t1.1			5.46	0.006
Cre04.g222700.t1.2		Elongation Factor 3 and ABC transporter	5.45	0.001
Cre10.g465550.t1.1	CLPD1	ClpD chaperone, Hsp100 family	5.43	0.007
Cre03.g158750.t1.1	HEL14	DEAD/DEAH box helicase	5.4	0.001
Cre12.g533351.t1.1	CLPB5	ClpB chaperone, Hsp100 family	5.39	<0.001
Cre06.g308850.t1.2	EIF3X	hypothetical eIF3-like protein	5.37	<0.001
Cre08.g384200.t1.2		GB1/RHD3-type G domain-containing protein	5.36	0.003
Cre09.g387875.t1.1		Soluble inorganic pyrophosphatase	5.35	0.005
Cre03.g180800.t1.1	HDA16	Histone deacetylase	5.34	<0.001
Cre09.g392655.t1.1		C2 NT-type domain-containing protein	5.33	0.006
Cre04.g221550.t1.2		FAD-dependent oxidoreductase	5.3	0.003
Cre11.g479250.t1.2		WPP domain-containing protein	5.29	0.013
Cre03.g193750.t1.1	GCST	Glycine cleavage system, T protein	5.29	0.007
Cre14.g621751.t1.1	USP	Wide substrate-specificity UDP-sugar pyrophosphorylase	5.29	0.009
Cre12.g537671.t1.1			5.29	0.018
Cre06.g273300.t1.2	TST1	Threonyl-tRNA synthetase	5.22	0.044
Cre03.g145107.t1.1		Kinesin-like protein	5.17	<0.001
Cre09.g386758.t1.1	ALS1	Acetolactate synthase, large subunit	5.17	0.013
Cre12.g522600.t1.2	CYC2	mitochondrial cytochrome c	5.17	0.003
Cre03.g201400.t1.2	PPP16	Phosphoprotein phosphatase 2C-related	5.17	<0.001
Cre01.g030550.t1.2		possible ubiquitin-proteasome pathway protein	5.16	0.004
Cre10.g434750.t1.2	AAI1	Acetohydroxy acid isomeroreductase	5.16	0.004
Cre03.g156750.t1.2	CCT5	T-complex protein 1, epsilon subunit	5.16	<0.001
Cre02.g142352.t1.1		AA_TRNA_LIGASE_II domain-containing protein	5.15	0.005
Cre03.g199300.t1.2		Aha1_N domain-containing protein	5.13	0.006
Cre06.g284750.t1.2	EFG3	Translation elongation factor Tu family protein	5.03	0.007
Cre01.g050850.t1.2	PKL1	Protein Phosphatase 1 beta	5.03	0.003
Cre16.g677250.t1.2	TEH5	Thioesterase-like protein	5.02	0.004
Cre02.g102450.t1.2			5.02	0.008
Cre11.g479750.t1.2	SRP54L	Similar to Chloroplast SRP54	5.01	0.001
Cre11.g476550.t1.2	ADH11	Alcohol dehydrogenase	5	0.046
Cre01.g015000.t1.2	NAGK1	Acetylglutamate kinase	5	0.001
Cre17.g717800.t1.2		Nuclear pore protein	4.99	0.002
Cre11.g467723.t1.1	KAS1	3-ketoacyl-CoA-synthase component of plastidic multimeric fatty acid synthase	4.97	0.012
Cre03.g197650.t1.2		PAP_fibrillin domain-containing protein	4.94	0.015
Cre13.g581450.t1.2	RPN7	26S proteasome regulatory subunit	4.91	0.001
Cre15.g634600.t1.1			4.87	<0.001
Cre14.g632950.t1.2	NOT1	Component of CCR4-NOT transcriptional regulator complex	4.85	0.035
Cre14.g625400.t1.1	RPT1	26S proteasome regulatory subunit	4.85	<0.001
Cre01.g007950.t1.1	CYP55B1	Cytochrome P450, CYP55 superfamily, CYP55A family	4.83	<0.001
Cre06.g292700.t1.2		Snf1-like ser/thr protein kinase	4.81	0.034
Cre10.g423250.t1.2	MDY2	NAD-dependent malate dehydrogenase	4.78	0.001
Cre02.g078100.t1.1	EIF5B1	Eukaryotic initiation factor, eIF-5B	4.76	0.001
Cre07.g331550.t1.2	PST1	Phosphoserine aminotransferase	4.72	0.002
Cre01.g037400.t1.1	CYN19-1	Cyclophilin	4.69	0.003
Cre17.g717850.t1.1	PHC8	Pherophorin-chlamydomonas homolog 8	4.69	0.011
Cre17.g729150.t1.2		RRM domain-containing protein	4.67	<0.001
Cre10.g456750.t1.2		dehydroascorbate reductase	4.66	<0.001
Cre04.g228350.t1.1	DLA4	Dihydrolipoamide acetyltransferase	4.66	0.001
Cre02.g083800.t1.2	RHM2	dTDP-glucose 4,6-dehydratase	4.66	0.004
Cre06.g296500.t1.2		TPR protein	4.65	0.001
Cre07.g336750.t1.1			4.65	0.015
Cre14.g615400.t1.2	THB1	Truncated hemoglobin	4.65	0.004
Cre02.g086887.t1.1		Peptidase S59 domain-containing protein	4.64	<0.001
Cre02.g111800.t1.2			4.64	0.004
Cre09.g394325.t1.1	ELIP3	Early light-inducible protein	4.62	0.004
Cre01.g000850.t1.2	CPLD38	Conserved in the Plant Lineage and Diatoms	4.6	0.003
Cre02.g098800.t1.2			4.59	<0.001
Cre10.g462250.t1.2	REF1	RNA Export Factor	4.55	0.005
Cre12.g502200.t1.2		W2 domain-containing protein	4.54	0.001
Cre07.g350500.t1.2	TSV1	Valyl-tRNA synthetase	4.52	0.039
Cre12.g520200.t1.1	CPL8	Pyridoxamine 5'-phosphate oxidase-like protein	4.49	0.008
Cre07.g336950.t1.1	PHO2	Starch phosphorylase	4.48	0.004
Cre16.g677500.t1.2	APK1	Adenosine 5'-phosphosulfate kinase	4.47	0.034
Cre09.g403800.t1.2	DHC14	Flagellar outer arm dynein heavy chain beta	4.47	0.009
Cre16.g682725.t1.1	GST2	Glutathione S-transferase	4.47	0.034
Cre04.g216600.t1.2	RPT6	26S proteasome regulatory subunit	4.45	0.001
Cre12.g557600.t1.1	ADK4	Adenylate kinase	4.43	0.001
Cre01.g028600.t1.2		Short-chain dehydrogenase/reductase	4.4	0.038
Cre06.g284200.t1.2	LHCBM9	Light-harvesting Chlorophyll a/b binding protein of LHCII	4.38	<0.001
Cre03.g190400.t1.1			4.38	0.01
Cre06.g261800.t1.2		Prephenate dehydratase	4.37	0.002
Cre06.g299150.t1.1	PHC26	Pherophorin-chlamydomonas homolog 26	4.37	0.003
Cre12.g495951.t2.1	CYN20-3	Cyclophilin	4.33	0.001
Cre12.g516200.t1.2	EFG2	Ribosomal protein S5/Elongation Factor G/III/V family protein	4.32	<0.001
Cre12.g503500.t1.1		Similar to Golgi apparatus protein 1	4.31	0.005
Cre01.g007774.t1.1		RING-type domain-containing protein	4.28	0.006
Cre12.g526800.t1.2	GND1	6-phosphogluconate dehydrogenase, decarboxylating	4.28	0.006
Cre03.g200250.t1.2	ICL3	Putative isocitrate lyase/malate synthase	4.28	0.009
Cre08.g368900.t1.2	TSA2	Alanyl-tRNA-synthetase	4.28	0.006
Cre16.g673550.t1.1	CGLD36	5-methyl thioribose kinase-related protein	4.25	0.004
Cre06.g298350.t1.2	FAP224	Flagellar Associated Protein 224	4.25	0.011
Cre03.g189400.t1.2	TSS2	Seryl-tRNA(Sec) synthetase	4.25	0.004
Cre08.g384000.t1.1	CYP771A1	Cytochrome P450, CYP197 superfamily	4.24	0.015
Cre01.g063997.t1.1		LsmAD domain-containing protein	4.23	0.003
Cre12.g543350.t1.1	FDH2	Formaldehyde dehydrogenase	4.22	<0.001
Cre06.g311100.t1.2			4.18	0.015
Cre07.g326800.t1.1		Serine/threonine protein phosphatase 5-like, catalytic subunit	4.17	0.004
Rpoc1A	rpoC1A	Plastid-encoded RNA polymerase beta' N-terminal section	4.17	0.006
Cre04.g224750.t1.2	VAM1	Endosomal R-SNARE protein, Vamp7/Nyv1-family (R.III)	4.16	<0.001
Cre03.g170200.t1.1			4.15	<0.001
Cre17.g740950.t1.2	ELIP6	High intensity light-inducible Lhc-like gene	4.15	<0.001
Cre09.g387726.t1.1	AST1	Aspartate aminotransferase	4.1	0.002
Cre12.g554700.t1.2	SEC22	Qb-SNARE protein, Sec20-family	4.1	0.003
Cre01.g061807.t1.1			4.1	0.003
Cre13.g590400.t1.1			4.1	0.003
Cre02.g095077.t1.1			4.08	0.002
Cre12.g556250.t1.2		Septin-like protein	4.07	0.021
Cre10.g439100.t1.2	CCT1	T-complex protein 1, alpha subunit	4.03	0.002
Cre01.g001100.t1.2			3.94	0.001
Cre02.g108050.t1.2		Endoplasmic reticulum transmembrane protein	3.93	0.004
Cre08.g360550.t1.1	ERM3	ERD4-related membrane protein	3.93	0.001
Cre11.g476050.t1.2	DHC15	Flagellar outer arm dynein heavy chain gamma	3.87	0.009
Cre12.g498950.t1.2			3.87	0.004
Cre04.g214500.t1.1	IDH3	Isocitrate dehydrogenase, NADP-dependent	3.86	0.002
Cre14.g633000.t1.2	ERV1	Thiol oxidase	3.83	0.032
Cre03.g173350.t1.2	ANK22b	predicted protein	3.82	0.016
Cre09.g387171.t1.1	RHM1	nucleotide-rhamnose synthase/epimerase-reductase, dTDP-4-dehydrorhamnose reductase / dTDP-6-deoxy-L-mannose dehydrogenase	3.82	0.019
Cre03.g145127.t1.1	DHC13	Outer Arm Dynein Heavy Chain alpha	3.8	0.009
Cre01.g035350.t1.2		PKS_ER domain-containing protein	3.79	0.003
Cre06.g269950.t1.2	CDC48	Cell Division Cycle protein 48	3.79	0.001
Cre12.g513200.t1.2	PGH1	Enolase	3.79	0.001
Cre02.g077100.t1.2	GSH1	Gamma-glutamylcysteine synthetase	3.78	0.003
Cre17.g704850.t1.2		Adenine phosphoribosyltransferase	3.75	0.003
Cre04.g225350.t1.1		GYF domain-containing protein	3.75	0.003
Cre01.g030800.t1.2	CSN2	COP9 signalosome subunit	3.75	0.003
Cre03.g199900.t1.2	EIF4E	Eukaryotic translation initiation factor 4E	3.75	0.002
Cre12.g494450.t1.2	PRPS16	Chloroplast ribosomal protein S16	3.74	<0.001
Cre12.g483950.t1.2	MDY4	Malate dehydrogenase 4	3.73	0.002
Cre17.g708300.t1.2	RPN12	26S proteasome regulatory subunit	3.73	0.015
Cre10.g447950.t1.2			3.72	<0.001
Cre16.g678452.t1.1			3.72	<0.001
Cre12.g495800.t1.1			3.71	0.002
Cre15.g638400.t1.2			3.7	0.01
Cre17.g722200.t1.2	MRPL11	Mitochondrial ribosomal protein L11	3.69	0.002
Cre10.g439150.t1.2	RPT5	26S proteasome regulatory subunit	3.69	0.001
Cre13.g566450.t1.2	ROC104	Rhythm of Chloroplast 104	3.68	0.01
Cre01.g029750.t1.1	DAAK1	ODA5-Associated Adenylate Kinase	3.67	0.021
Cre07.g320150.t1.2	ERJ1	DnaJ-like protein, ER-targeted	3.67	0.004
Cre06.g273500.t1.2		Apyrase ortholog	3.66	0.001
Cre06.g303700.t1.2			3.63	0.011
Cre06.g290100.t1.2	SYP6	Early endosomal Qc-SNARE protein, Syx6/Tlg1/Syntaxin 6-family (Qc.III.b)	3.62	0.007
Cre16.g687200.t1.1			3.61	0.003
Cre16.g693600.t2.1	FAP137	Hydroxyproline-rich Flagellar Associated Protein137	3.61	0.029
Cre01.g055453.t1.1	ALS2	Acetolactate synthase, small subunit	3.58	0.008
Cre08.g362450.t1.2	AMYA2	Alpha-amylase	3.58	0.002
Cre01.g032300.t1.2	GBP1	G-strand telomere binding protein	3.55	0.006
Cre03.g164900.t1.1		Protein kinase domain-containing protein	3.51	0.036
Cre02.g088200.t1.2	RB60	Protein disulfide isomerase 1	3.49	<0.001
Cre10.g438850.t1.2	ROC76	Rythm Of Chloroplast 76	3.49	0.039
Cre05.g247600.t1.2	UBC2	E2 Ubiquitin conjugating enzyme	3.49	0.039
Cre17.g715350.t1.2		Arf-GAP domain-containing protein	3.47	0.011
Cre17.g728800.t1.2	IDH1	Isocitrate dehydrogenase, NAD-dependent	3.46	0.006
Cre17.g744147.t1.1			3.46	0.015
Cre14.g615050.t1.2			3.46	0.023
Cre06.g279150.t1.2	TSD2	Aspartyl-tRNA synthetase	3.44	0.021
Cre17.g744897.t1.1			3.42	<0.001
Cre17.g741450.t1.2	CPN60B1	Chaperonin 60B1	3.41	<0.001
Cre06.g311900.t1.2	RAB7	RAB-Like GTP binding Protein	3.41	0.001
Cre03.g187450.t1.2	RPI1	Ribose-5-phosphate isomerase	3.41	0.021
Cre07.g329700.t1.2	RPT2	26S proteasome regulatory subunit	3.41	0.022
Cre09.g386750.t1.2	HSP90A	Heat shock protein 90A	3.4	<0.001
Cre08.g359350.t1.2	CARB1	Biotin carboxylase	3.38	0.003
Cre09.g416750.t1.2	CCT2	T-complex protein 1, beta subunit	3.37	0.01
Cre03.g188650.t1.2	PLAP2	Plastid lipid associated protein	3.37	0.002
Cre02.g099150.t1.2	SNAPA1	Alpha-SNAP, SNARE complex protein	3.36	0.005
Cre09.g389689.t1.1	ASD1	Aspartate semialdehyde dehydrogenase	3.35	0.001
Cre12.g542300.t1.2	GLYK1	Glycerate kinase	3.34	0.014
Cre09.g397512.t1.1			3.34	0.014
Cre01.g015600.t1.1			3.34	0.039
Cre06.g309100.t1.2	CPN60C	Chaperonin 60C	3.32	<0.001
Cre13.g602350.t1.2		Indole-3-glycerol-phosphate synthase (EC 4.1.1.48)	3.31	0.012
Cre09.g403034.t1.1		Isochorismatase domain-containing protein	3.3	0.011
Cre10.g424100.t1.2		Inorganic pyrophosphatase	3.28	0.001
Cre13.g567800.t1.2		Protein phosphatase 2A regulatory B subunit	3.28	0.01
Cre04.g229700.t1.2	UGP1	UDP-glucose pyrophosphorylase	3.28	0.001
Cre06.g278211.t1.1			3.28	0.036
Cre11.g467350.t1.2		Acyl-CoA oxidase/dehydrogenase	3.27	0.038
Cre16.g664050.t1.2		VASt domain-containing protein	3.27	0.014
Cre10.g464850.t1.2	MSRA5	Peptide methionine-S-sulfoxide reductase	3.27	0.001
Cre02.g110350.t1.2		C2 domain-containing protein	3.26	0.015
Cre12.g514750.t1.2	CIS1	Citrate synthase, mitochondrial	3.26	0.004
Cre09.g404650.t1.2		Vacuolar protein sorting-associated protein 51 homolog	3.25	0.019
Cre08.g384750.t1.1	AMA3	Alpha-amylase	3.25	0.009
Cre04.g227350.t1.1	CCR4	Putative NOT-complex component	3.25	0.009
Cre06.g262850.t1.2	RAB23	Small Rab-related GTPase	3.25	0.009
Cre04.g225900.t1.2	VAMP72	R-SNARE, VAMP72-family	3.25	0.009
Cre06.g278097.t1.1		putative mRNA export protein	3.24	0.001
Cre01.g019250.t1.2	GME	GDP-D-mannose 3',5'-epimerase	3.24	0.008
Cre02.g089100.t1.2	COPD1	Delta subunit of COP-I complex	3.23	0.008
Cre07.g326250.t1.1			3.23	<0.001
Cre03.g161750.t1.1		lunapark domain protein involved in vesicle localization	3.22	0.008
Cre17.g728150.t1.2	YKT6	Endosomal R-SNARE protein, Yky6-family (R.II)	3.22	0.008
Cre02.g095150.t1.2			3.21	0.016
Cre12.g530650.t2.1	GLN2	Glutamine synthetase	3.21	0.045
Cre10.g430501.t1.1		PB1 domain-containing protein	3.2	0.021
Cre12.g558100.t1.2	PRMT2	Protein-/Histone-arginine N-methyltransferase	3.2	0.007
Cre07.g333950.t1.2	VPS45	SM/Sec1-family protein	3.19	0.029
Cre01.g033400.t1.2	TIM9	Mitochondrial inner membrane translocase subunit	3.18	0.005
Cre13.g591951.t1.1			3.18	0.005
Cre07.g334900.t1.1		Methyl-accepting transducer domain-containing protein	3.17	0.001
Cre06.g293950.t1.2	SHMT2	Serine hydroxymethyltransferase	3.14	0.008
Cre13.g578100.t1.1			3.12	0.004
Cre06.g263250.t1.1			3.1	0.002
Cre12.g508250.t1.1		USP domain-containing protein	3.08	0.002
Cre17.g734400.t1.1	CUL3	Ubiquitin ligase SCF complex subunit Cullin	3.08	0.015
Cre02.g142206.t1.1			3.07	0.016
Cre11.g467629.t1.1		PAS domain-containing protein	3.06	0.041
Cre09.g405050.t1.2	ATPVD2	Vacuolar ATP synthase subunit D	3.06	0.024
Cre03.g164250.t1.1	FAP262	Flagellar Associated Protein 262, protein kinase	3.06	0.041
Cre02.g118950.t1.2	PRPS17	Chloroplast ribosomal protein S17	3.06	0.035
Cre03.g145727.t1.1		Tyrosine--tRNA ligase (EC 6.1.1.1)	3.05	0.039
Cre02.g074150.t1.1	COP5	Chlamoypsin 5	3.05	0.005
Cre03.g204250.t1.2	SAH1	S-Adenosyl homocysteine hydrolase	3.05	0.001
Cre03.g175400.t1.2	PGI1	Phosphoglucose isomerase	3.02	0.001
Cre08.g383650.t1.2		Nuclear pore complex protein Nup85	3.01	0.038
Cre16.g663600.t1.2	PHT7	Sodium-dependent phosphate transporter, major facilitator superfamily	3.01	<0.001
Cre06.g250200.t1.2	SAS1	S-adenosylmethionine synthetase	2.99	0.008
Cre03.g155300.t1.1	PHC29	Pherophorin-chlamydomonas homolog 29	2.96	0.021
Cre10.g419000.t1.2			2.96	0.025
Cre09.g394350.t1.2	NUP155	Nuclear pore protein	2.95	0.043
Cre13.g565450.t1.2	PURB	Adenylosuccinate lyase	2.95	0.011
Cre05.g242350.t1.2		Putative calcium-transporting ATPase, endoplasmic reticulum-type	2.93	<0.001
Cre01.g042750.t1.2	ACH1	Aconitate hydratase	2.93	<0.001
Cre16.g675650.t1.2	ALD8	Aldehyde dehydrogenase	2.93	0.002
Cre17.g741850.t1.2	HNR1	Heterogeneous nuclear ribonucleoprotein	2.92	0.043
Cre04.g217933.t1.1			2.91	0.03
Cre09.g402450.t1.2		AAA domain-containing protein	2.89	0.023
Cre06.g282900.t1.2		Coiled-coil domain 6-like protein	2.87	0.027
Cre01.g011500.t1.2	RPN11	26S proteasome regulatory subunit	2.87	0.001
Cre12.g492700.t1.2	FAS1	Fasciclin-like protein	2.85	0.045
Cre01.g052000.t1.2		CobW C-terminal domain-containing protein	2.84	0.007
Cre16.g683250.t1.2		Golgi apparatus membrane protein TVP23	2.84	0.007
Cre02.g082877.t1.1		Seryl-tRNA synthetase	2.84	0.007
Cre03.g177200.t1.2	CRB3	RNA-binding protein C3, CELF family, subunit of CHLAMY1	2.84	0.007
Cre17.g717950.t1.2	PHC28	Pherophorin-chlamydomonas homolog 28	2.84	0.017
Cre08.g370450.t1.2	MGE1	Mitochondrial GrpE homolog	2.82	0.031
Cre01.g033550.t1.2	PDI2	Protein disulfide isomerase	2.82	0.003
Cre16.g692901.t1.1		CobW C-terminal domain-containing protein	2.81	0.022
Cre06.g311050.t1.2		Transket_pyr domain-containing protein	2.81	0.005
Cre05.g234639.t1.1	CCT4	T-complex protein 1, delta subunit	2.81	0.002
Cre01.g002300.t1.2	CYN19-2	Cyclophilin	2.81	0.018
Cre06.g306850.t1.2	HEL31	DEAD/DEAH box helicase	2.81	0.022
Cre05.g242300.t1.2	EIF3D	Eukaryotic translation initiation factor 3, subunit D	2.8	0.002
Cre12.g550702.t1.1	TEF13	Predicted protein	2.8	0.004
Cre02.g092400.t1.1		NTF2 domain-containing protein	2.79	<0.001
Cre03.g206800.t1.1	HXT1	Hexose transporter	2.79	0.008
Cre17.g728100.t1.2		M20_dimer domain-containing protein	2.78	0.003
Cre10.g432000.t1.2	DDB1	UV-damaged DNA binding complex subunit 1 protein	2.78	0.003
Cre01.g032500.t1.2	DNJ8	DnaJ-like protein	2.78	0.003
Cre07.g352650.t1.2		RRM domain-containing protein	2.77	0.003
Cre06.g257950.t1.2	AST4	aspartate aminotransferase	2.77	0.003
Cre01.g049550.t1.2			2.77	0.003
Cre06.g286550.t1.2			2.77	0.003
Cre09.g391801.t1.1	VSP4	Hydroxyproline-rich cell wall glycoprotein	2.75	0.016
Cre12.g503600.t1.2		Leucine-Rich Repeat Protein	2.74	0.002
Cre12.g507650.t2.1	CDJ1	Chloroplast DnaJ-like protein	2.74	0.001
Cre01.g030200.t1.2	FAP6	Flagellar Associated Protein 6	2.74	0.002
Cre05.g243050.t1.2	TRXF2	Thioredoxin f2, chloroplast precursor	2.74	0.002
Cre06.g278185.t1.1	UGD2	UDP-glucose dehydrogenase	2.74	0.04
Cre06.g300850.t1.1			2.74	0.002
Cre09.g395950.t1.2	AOX1	Alternative oxidase	2.72	0.039
Cre01.g020918.t1.1	PREP1	Presequence protease	2.72	0.033
Cre03.g194850.t1.2	MDN1	NAD-dependent malate dehydrogenase, chloroplastic	2.71	0.001
Cre13.g562750.t1.2	CGLD38	Conserved in the Green Lineage and Diatoms	2.7	0.019
Cre14.g632775.t1.1		PCI domain-containing protein	2.67	0.023
Cre07.g341600.t1.2	CGE1	GrpE nucleotide release factor	2.67	0.027
Cre03.g190100.t1.1	EIF3B	Eukaryotic translation initiation factor 3, subunit B	2.67	0.013
Cre06.g273250.t1.2		Glycerol-3-phosphate acyltransferase	2.65	0.03
Cre09.g409500.t1.2		Alba domain-containing protein	2.59	0.007
Cre03.g145647.t1.1			2.59	0.018
Cre03.g185550.t1.2	SEBP1	Sedoheptulose-1,7-bisphosphatase	2.58	0.006
Cre10.g443250.t1.2	CCT3	T-complex protein 1, gamma subunit	2.56	<0.001
Cre03.g181150.t1.1	DLL1	Dynein arm light chain 8, LC8	2.56	0.015
Cre06.g278239.t1.1	SRS7	Serine/arginine-rich pre-mRNA splicing factor	2.55	0.012
Cre06.g275100.t1.2		Nucleolin	2.53	0.004
Cre17.g724200.t1.2	LAL1	La protein	2.53	0.021
Cre03.g204950.t1.2		SAP domain-containing protein	2.52	0.048
Cre01.g002950.t1.1			2.52	0.01
Cre11.g479050.t1.2	FKB15-1	Peptidyl-prolyl cis-trans isomerase, FKBP-type	2.51	0.013
Cre12.g491952.t2.1			2.5	0.046
Cre10.g424650.t1.2			2.5	0.046
Cre09.g394621.t1.1			2.5	0.046
Cre01.g004400.t1.2		Expressed protein of unknown function	2.49	0.04
Cre12.g511900.t1.2	RPE1	Ribulose phosphate-3-epimerase, chloroplast precursor	2.49	0.02
Cre09.g391900.t1.1	TRXh2	Thioredoxin h1, cytosolic	2.49	0.034
Cre06.g282800.t1.2	ICL1	Isocitrate lyase	2.47	0.005
Cre12.g536800.t1.2	CGL52	Conserved in the Green Lineage	2.45	0.004
Cre10.g461250.t1.1		Vesicle-fusing ATPase	2.42	0.045
Cre09.g411200.t1.2	TEF5	Rieske [2Fe-2S] domain, putative, chloroplast location proposed	2.38	0.014
Cre06.g298650.t1.2	EIF4A	Eukaryotic initiation factor 4A	2.37	0.006
Cre11.g475900.t1.2		Protein of endonuclease / exonuclease / phosphatase family	2.36	0.009
Cre06.g278215.t1.1			2.36	0.009
Cre02.g116250.t1.1			2.36	0.009
Cre01.g049000.t1.2	CGL31	4a-hydroxytetrahydrobiopterin dehydratase (EC 4.2.1.96)	2.36	0.009
Cre03.g156150.t1.1	HEL13	DEAD/DEAH box helicase	2.36	0.009
Cre02.g146250.t1.2	NFS1	Cysteine desulfurase	2.36	0.009
Cre11.g467770.t1.1	PGK1	Phosphoglycerate kinase, chloroplast precursor	2.36	0.007
Cre07.g339700.t1.2	SUFC	Iron-sulfur cluster assembly protein	2.36	0.009
Cre06.g280900.t1.1	VTI2	Intra-Golgi Qb-SNARE, Gos1/Gos28-family (Qb.II)	2.36	0.009
Cre06.g293582.t1.1			2.36	0.009
Cre02.g087150.t1.2			2.36	0.031
Cre03.g191050.t1.2	RAN1	Ran-like small GTPase	2.35	0.002
Rpob2	rpoB2	Plastid-encoded RNA polymerase subunit beta C-terminal section	2.34	0.035
Cre13.g571450.t1.1			2.33	0.006
Cre14.g613350.t1.1			2.33	0.006
Cre03.g164700.t1.2			2.33	0.033
Cre12.g536550.t1.2	DIC1	Flagellar outer dynein arm intermediate chain 1	2.33	0.006
Cre16.g679550.t1.1	FAP277	Flagellar Associated Protein 277	2.33	0.006
Cre12.g513600.t1.2			2.33	0.006
Cre12.g527000.t1.2			2.33	0.006
Cre06.g308500.t1.2	CMP2	Carbamoyl phosphate synthase, small subunit	2.31	0.032
Cre01.g026600.t1.2	UBC11	E2 Ubiquitin conjugating enzyme	2.31	0.046
Cre10.g428200.t1.2		Nuclear ribonucleoprotein	2.3	0.004
Cre17.g742450.t1.1		Similar to Glutathione S-Transferase	2.3	0.004
Cre13.g587500.t1.1	AOF8	Flavin-containing amine oxidase	2.3	0.004
Cre16.g647534.t1.2	NRX4	Nucleoredoxin	2.3	0.004
Cre06.g286350.t1.2	UMM6	UbiE/COQ5 methyltransferase family protein	2.3	0.004
Cre13.g577500.t1.2	VTI1	Endosomal Qb-SNARE, Vti1-family (Qb.III.b)	2.3	0.004
Cre02.g091550.t1.2	WHI	Whirly domain protein	2.3	0.004
Cre17.g738850.t1.2			2.3	0.004
Cre02.g076200.t1.1		Alpha-aminoacylpeptide hydrolase	2.29	0.024
Cre02.g094350.t1.1		Importin Alpha 1b	2.29	0.003
Cre10.g458450.t1.1	GPX5	Glutathione peroxidase	2.29	0.003
Cre17.g730200.t1.2	PEX7	Peroxisomal targeting signal 2 receptor	2.29	0.003
Cre08.g372400.t1.2	UBC19	E2 Ubiquitin conjugating enzyme	2.29	0.003
Cre08.g367300.t1.1			2.29	0.003
Cre02.g088000.t1.2	PHB1	Prohibitin	2.28	0.002
Cre17.g743897.t1.1	PRX7	Peroxiredoxin	2.28	0.003
Cre12.g485550.t1.2		3-hydroxy-3-methylglutarate-CoA lyase	2.27	0.014
Cre16.g653700.t1.1		PH domain-containing protein	2.26	0.039
Cre09.g414050.t1.2		Nucleoside-triphosphatase RuvB-like protein	2.25	0.047
Cre13.g579850.t1.2			2.25	0.024
Cre08.g371957.t1.1	RAPTOR	Regulatory-associated protein of TOR	2.24	0.038
Tufa	tufA	Elongation factor Tu, chloroplastic (EF-Tu)	2.22	0.021
Cre06.g261500.t1.2	CPLD58	Conserved in the Plant Lineage and Diatoms	2.21	0.002
Cre10.g429100.t1.2		Prolyl-tRNA synthetase	2.18	0.007
Cre12.g528000.t1.2	FAP303	Flagellar Associated Protein 303	2.18	0.033
Cre12.g510650.t1.2	FBP2	Fructose-1,6-bisphosphatase	2.18	0.044
Cre16.g670850.t1.2			2.17	0.041
Cre06.g274650.t1.1	NUOAF4	Complex I intermediate-associated CIA30 protein, mitochondrial	2.17	0.01
Cre06.g257000.t1.2	SULP3	Sulfate binding protein, component of chloroplast transporter SulP	2.17	0.033
Cre02.g143307.t1.1	CLPC1	ClpC chaperone, Hsp100 family	2.16	0.002
Cre12.g523950.t1.2			2.15	0.019
Cre12.g552200.t1.2	STA4	Starch phosphorylase	2.15	0.048
Cre17.g701500.t1.2	DNJ1	DnaJ-like protein	2.14	<0.001
Cre03.g168450.t1.2	CCT8	T-complex protein 1, theta subunit	2.12	<0.001
Cre17.g734516.t1.1	RPN9	26S proteasome regulatory subunit	2.09	0.001
Cre03.g160500.t1.2	TSK1	Lysyl-tRNA synthetase	2.08	0.027
Cre11.g467531.t1.1			2.08	0.013
Cre12.g492600.t1.2	FAP346	FAS Domain Flagellar Associated Protein 346	2.06	0.002
Cre07.g339150.t1.1	CPN60B2	Chaperonin 60B2	2.03	0.001
Cre13.g583550.t1.2	VIPP1	Vesicle inducing protein in plastids 1	2.03	0.028
Cre17.g708250.t1.2	ARL8	ARF-like GTPase	2.02	0.009
Cre01.g047265.t1.1	PHC52	Pherophorin-chlamydomonas homolog 52	2.02	0.01
Cre02.g120100.t1.2	RBCS1	ribulose-1,5-bisphosphate carboxylase/oxygenase small subunit 1	2.02	0.005
Cre03.g170350.t1.2	SEC12	regulator of COP-II vesicle coat	2.02	0.034
Cre06.g252200.t1.2	TOC34	chloroplast outer envelope protein	2.02	<0.001
Cre24.g755997.t1.1	FAP150	Pherophorin-like Flagellar Associated Protein 150	1.99	0.043
Cre02.g080200.t1.2	TRK1	Transketolase	1.99	0.02
Cre01.g016300.t1.1	CAM3	Calmodulin-like protein	1.95	0.003
Cre13.g564250.t1.2	EIF3A	Eukaryotic translation initiation factor 3, subunit A	1.94	<0.001
Cre15.g639150.t1.1		Leucine zipper-EF-hand-containing transmembrane protein 1 (Mitochondrial proton/calcium exchanger protein)	1.93	0.006
Cre02.g080900.t1.2	PRX4	Peroxiredoxin, type II	1.92	0.034
Cre02.g105650.t1.2			1.9	0.041
Cre17.g732250.t1.1			1.89	0.025
Cre07.g326450.t1.1	VPS5B	Subunit of Retromer complex	1.89	0.025
Cre06.g278255.t1.1			1.89	0.013
Cre14.g611150.t1.2		Sm domain-containing protein	1.88	0.032
Cre01.g033300.t1.2			1.88	0.032
Cre02.g088400.t1.2	DEG1	Deg protease	1.88	0.032
Cre12.g525200.t1.2	NOP56	Nucleolar protein, Component of C/D snoRNPs	1.87	0.02
Cre14.g620600.t1.2	PHC2	Pherophorin-chlamydomonas homolog 2	1.87	0.026
Cre08.g358539.t1.1		Aha1_N domain-containing protein	1.86	<0.001
Cre05.g243150.t1.1		Carbonic anhydrase-related protein	1.86	<0.001
Cre01.g003450.t1.1		hnRNP_Q_AcD domain-containing protein	1.86	<0.001
Cre12.g503400.t1.2		Pre-mRNA splicing factor, SR-related protein	1.86	<0.001
Cre06.g310100.t1.2		Protein kinase domain-containing protein	1.86	<0.001
Cre10.g452600.t1.2		rRNA-processing protein EFG1 (rRNA-processing protein efg1)	1.86	<0.001
Cre14.g629550.t1.2		THUMP domain-containing protein	1.86	<0.001
Cre08.g364100.t1.2			1.86	<0.001
Cre10.g466000.t1.2			1.86	<0.001
Cre09.g389652.t1.1			1.86	<0.001
Cre14.g613250.t1.1			1.86	<0.001
Cre06.g307850.t1.2			1.86	<0.001
Cre16.g683707.t1.1			1.86	<0.001
Cre09.g406150.t1.1			1.86	<0.001
Cre12.g542950.t1.1	CGL137	Nup54 domain-containing protein	1.86	<0.001
Cre01.g015950.t1.2	CPL11	translation factor	1.86	<0.001
Cre15.g636300.t1.2	CPN2	Tubulin folding cofactor B	1.86	<0.001
Cre17.g747297.t1.1	FAP37	Flagellar Associated Protein 37	1.86	<0.001
Cre17.g723600.t1.2	IFT81	Intraflagellar Transport Protein 81	1.86	<0.001
Cre06.g270650.t1.2	MRPL43	Putative mitochondrial ribosomal protein L43	1.86	<0.001
Cre06.g293700.t1.2	MRPL7	Mitochondrial ribosomal protein L7/L12	1.86	<0.001
Cre17.g711650.t1.2	NUDC1	Nuclear distribution/movement family protein	1.86	<0.001
Cre06.g296600.t1.2	RFS1	Riboflavin synthase	1.86	<0.001
Cre13.g569200.t1.2	SRP54	54kDa Subunit of the Signal Recognition Particle	1.86	<0.001
Cre06.g278126.t1.1			1.86	<0.001
Cre02.g111300.t1.1			1.86	<0.001
Cre17.g707100.t1.1			1.86	<0.001
Cre09.g400997.t1.1			1.86	<0.001
Cre09.g402775.t1.1		SPX domain-containing protein	1.8	0.048
Cre06.g258733.t1.1	LEU2	Isopropylmalate synthase	1.8	0.033
Cre12.g549300.t1.2	MIP1	Aquaporin	1.78	0.011
Cre03.g199000.t1.2	PHOT1	Phototropin	1.78	0.019
Cre01.g000900.t1.2	CPLD20	Conserved in the Plant Lineage and Diatoms	1.76	0.015
Cre17.g698450.t1.2		Methenyltetrahydrofolate cyclohydrolase (EC 3.5.4.9)	1.75	0.03
Cre08.g375200.t2.1			1.74	0.039
Cre17.g734900.t1.2			1.72	0.013
Cre01.g051500.t1.2	ULP1	Uncharacterized lumenal polypeptide	1.7	0.003
Cre17.g737250.t1.2	EFG5	U5 small nuclear ribonucleoprotein protein	1.69	0.028
Cre12.g493250.t1.2	FAP358	Flagellar Associated Protein 358	1.66	0.029
Cre13.g580050.t2.1			1.65	0.046
Cre06.g278135.t1.1	RPL21	Cytosolic 80S ribosomal protein L21	1.64	0.047
Cre06.g273100.t1.1		Chitin-binding type-4 domain-containing protein	1.62	0.048
Cre16.g682587.t1.1		COX assembly mitochondrial protein	1.62	0.048
Cre12.g530800.t1.1			1.62	0.048
Cre16.g678808.t1.1			1.62	0.048
Cre09.g402812.t1.1			1.62	0.048
Cre17.g697950.t1.1	AAA3	Plastidic ADP/ATP translocase	1.62	0.048
Cre14.g629000.t1.2	AXT1	Arabinose chain extension enzyme for HRGP 1	1.62	0.048
Cre02.g108400.t1.2	DAD1	Putative defender against death (DAD) protein	1.62	0.048
Cre02.g090650.t1.1	SEC20	Qb-SNARE protein, Sec20-family	1.62	0.048
Cre08.g382650.t1.1	UBQ4	Bi-ubiquitin	1.62	0.048
Cre07.g315750.t1.2			1.62	0.048
Cre48.g761197.t1.1		Plastid ribosomal protein L3	1.61	0.027
Cre17.g730650.t1.2		VASt domain-containing protein	1.61	0.031
Cre01.g028500.t1.2			1.61	0.031
Cre09.g399350.t1.1			1.61	0.031
Cre11.g467708.t1.1			1.61	0.031
Cre10.g425700.t1.2			1.61	0.031
Cre13.g562200.t1.1			1.61	0.031
Cre12.g485750.t1.1	CGL128	Conserved in the Green Lineage	1.61	0.031
Cre06.g250800.t1.1	CRB1	C1, subunit of the circadian RNA-binding protein CHLAMY1	1.61	0.031
Cre06.g253350.t1.2	GCSH	Glycine cleavage system H protein, mitochondrial	1.61	0.031
Cre11.g467753.t1.1	HMO2	Heme oxygenase	1.61	0.031
Cre07.g352550.t1.2	RDP3	Putative rhodanese domain phosphatase	1.61	0.031
Cre19.g750147.t1.1			1.61	0.031
Cre02.g077300.t1.2	NOP1	Nucleolar protein, Component of C/D snoRNPs	1.59	0.022
Cre07.g327350.t1.2	CDPK8	Calcium/calmodulin-dependent protein kinase	1.53	0.018
Cre07.g334200.t1.2	HEL38	DEAD box ATP-dependent RNA helicase	1.53	0.018
Cre16.g685400.t1.2		Short-chain dehydrogenase/reductase	1.52	0.011
Cre04.g231222.t1.1	CPN60A	Chaperonin 60A	1.52	0.007
Cre02.g118850.t1.2		Acyl-coa-binding protein	1.51	0.03
Cre17.g710100.t1.1		Ribosome biogenesis protein WDR12 homolog	1.51	0.03
Cre03.g166050.t1.2	SBD1	Selenium binding protein	1.51	0.03
Cre11.g468350.t1.2			1.51	0.03
Cre14.g619133.t1.1		Succinate dehydrogenase [ubiquinone] flavoprotein subunit, mitochondrial (EC 1.3.5.1)	0.66	0.02
Cre12.g500500.t1.1	SMT2	Sterol-C24-methyltransferase	0.66	0.016
Cre08.g358540.t1.1		bPH_2 domain-containing protein	0.65	0.019
Cre12.g508500.t1.2			0.65	0.018
Cre09.g396300.t1.2	PPX1	Protoporphyrinogen oxidase	0.65	0.003
Psac	psaC	Photosystem I iron-sulfur center	0.65	0.005
Cre12.g523850.t1.2	QCR1	Mitochondrial processing peptidase beta subunit and Complex III Core I subunit	0.65	0.005
Cre12.g514700.t1.2		AB hydrolase-1 domain-containing protein	0.64	0.024
Cre16.g683793.t1.1		Pescadillo homolog	0.64	0.024
Cre09.g391652.t1.1			0.64	0.024
Cre04.g218700.t1.2	INFA	Chloroplast translation initiation factor, IF-1	0.64	0.024
Cre17.g721450.t1.1	NSS4	Sodium:solute symporter	0.64	0.024
Cre07.g314100.t1.2			0.64	0.024
Cre02.g143367.t1.1			0.64	0.024
Cre09.g415950.t1.2	PRPL6	Chloroplast ribosomal protein L6	0.63	0.014
Cre09.g396213.t1.1	PSBO	Photosystem II Oxygen Evolution Enhancer protein 1	0.63	<0.001
Cre15.g638500.t1.2	CYC1	Ubiquinol:cytochrome c oxidoreductase cytochrome c1	0.62	0.042
Cre06.g250902.t1.1	METH	Cobalamin-dependent methionine synthase	0.62	0.012
Cre12.g509050.t1.1	PSBP3	PsbP-like protein of thylakoid lumen	0.62	0.002
Cre03.g158000.t1.2	GSA1	Glutamate-1-semialdehyde aminotransferase	0.61	0.005
Cre12.g540500.t1.2	CGL108	Conserved in the Green Lineage	0.6	0.002
Cre13.g588100.t1.2	CYN19-3	Cyclophilin	0.6	0.018
Cre17.g723650.t1.2	ATO1	Acetyl-CoA acyltransferase	0.59	0.005
Cre06.g289150.t1.1	MTP5	Cation efflux transporter, membrane protein	0.59	0.033
Cre10.g459200.t1.2	PMA2	P-type ATPase/cation transporter, plasma membrane	0.59	0.017
Psbb	psbB	Photosystem II CP47 reaction center protein (PSII 47 kDa protein) (Protein CP-47)	0.59	<0.001
Cre02.g093650.t1.2		Rieske ferredoxin	0.58	0.012
Cre01.g037850.t1.1	BCC2	Acetyl-CoA biotin carboxyl carrier	0.58	0.015
Cre05.g240300.t1.1			0.57	0.013
Cre17.g738300.t1.2	RPP1	Acidic ribosomal protein P1	0.57	0.013
Cre16.g680230.t1.1	SEC61G	SEC61-gamma subunit of ER translocon	0.57	0.013
Cre16.g683350.t1.2	TEH6	Acyl-CoA thioesterase-like protein	0.57	0.049
Cre10.g423300.t1.1		Peptidase_S9 domain-containing protein	0.56	0.038
Cre06.g278213.t1.1	LHCA6	Light-harvesting protein of photosystem I	0.56	0.023
Cre12.g548400.t1.2	LHCBM2	Light-harvesting protein of photosystem II	0.56	0.001
Cre12.g509750.t1.2	MPPA2	Mitochondrial processing peptidase alpha subunit and Complex III Core II subunit	0.56	<0.001
Cre16.g666301.t1.2	RPS30	Cytosolic 80S ribosomal protein S30	0.56	0.035
Cre10.g422600.t1.1	NUO6	NADH:ubiquinone oxidoreductase 51 kDa subunit	0.55	0.026
Cre11.g467689.t1.1	PETC	Chloroplast cytochrome b6f Rieske iron-sulfur center subunit	0.55	0.021
Cre06.g264350.t1.2	PRPL13	Chloroplast ribosomal protein L13	0.55	0.03
Cre03.g145927.t1.1		MYND-type domain-containing protein	0.54	0.008
Cre13.g581850.t1.2		Protein kinase domain-containing protein	0.54	0.007
Cre07.g326400.t1.2		Protein YIP	0.54	0.007
Cre09.g396624.t1.1		RING-type domain-containing protein	0.54	0.008
Cre12.g543100.t1.2		tRNA (adenine(58)-N(1))-methyltransferase non-catalytic subunit TRM6 (tRNA(m1A58)-methyltransferase subunit TRM6)	0.54	0.007
Cre16.g695850.t1.2			0.54	0.008
Cre12.g544050.t1.1			0.54	0.007
Cre03.g144707.t1.1			0.54	0.007
Cre13.g604150.t1.2			0.54	0.007
Cre03.g144444.t1.1			0.54	0.007
Atpb	atpB	ATP synthase subunit beta, chloroplastic	0.54	0.005
Cre01.g025350.t1.2	FAP235	Flagellar Associated Protein 235	0.54	0.007
Cre05.g246800.t1.2	GUN4	Tetrapyrrole-binding protein, chloroplast precursor	0.54	0.007
Cre04.g232104.t1.1	LHCBM3	Light-harvesting complex II chlorophyll a/b binding protein M3	0.54	0.023
Cre12.g507150.t1.2			0.54	0.007
Cre09.g396438.t1.1			0.54	0.007
Cre09.g386735.t1.1	DLA1	Dihydrolipoamide acetyltransferase	0.53	0.012
Cre08.g372450.t1.2	PSBQ	Photosystem II Oxygen Evolution Enhancer protein 3	0.53	0.001
Cre17.g702950.t1.2		GPR1/FUN34/YaaH family membrane protein	0.52	0.049
Cre11.g482600.t1.1			0.52	0.033
Cre17.g705900.t1.2			0.52	0.041
Cre09.g386650.t1.2	ANT1	ADP/ATP carrier protein, mitochondrial	0.52	0.001
Cre05.g247851.t1.1	CEP2	Cysteine endopeptidase	0.52	0.041
Cre09.g392350.t1.2	CGLD37	glycine-rich RNA-binding protein	0.52	0.023
Cre02.g141606.t1.1	DHC9	Axonemal inner arm dynein heavy chain, dynein c (monomeric)	0.52	0.041
Cre05.g243800.t1.2	PSB27	conserved expressed protein involved in PSII biogenesis	0.52	0.041
Cre17.g721500.t1.2	STA2	Granule-bound starch synthase I	0.52	0.041
Cre04.g214150.t1.1	THI4	Thiazole biosynthetic enzyme	0.52	0.033
Cre16.g658450.t1.2			0.52	0.041
Cre07.g327400.t1.1	NUO9	NADH:ubiquinone oxidoreductase ND9 subunit	0.51	0.008
Cre12.g535950.t1.2	NUOS1	NADH:ubiquinone oxidoreductase 76 kDa subunit	0.51	0.006
Cre06.g289550.t1.2	RPL32	Cytosolic 80S ribosomal protein L32	0.51	0.006
Cre09.g398289.t1.1		related to plastidic lysophosphatidic acid acyltransferase (LPAAT)	0.5	0.048
Cre06.g293850.t1.2	CAG2	Gamma carbonic anhydrase	0.5	0.037
Cre10.g434450.t1.2	NUOA9	NADH:ubiquinone oxidoreductase 39 kDa subunit	0.5	<0.001
Petd	petD	Cytochrome b6-f complex subunit 4	0.5	<0.001
Cre01.g050950.t1.2		Geranylgeranyl reductase	0.49	0.001
Cre08.g373100.t1.1	CYP97C3	Cytochrome P450, CYP97 superfamily	0.49	0.01
Cre14.g614100.t1.2	GTR26	Dolichyl-diphosphooligosaccharide-protein glycosyltransferase	0.49	0.003
Cre14.g620702.t1.1	PHC24	Pherophorin-chlamydomonas homolog 24	0.49	0.019
Cre12.g554800.t1.2	PRK1	Phosphoribulokinase, chloroplast precursor	0.49	0.008
Cre06.g280950.t1.2	PYK2	Pyruvate kinase	0.49	0.03
Cre13.g565800.t1.2	UPT1	UDP-Arabinosyl mutase. .	0.49	0.001
Cre12.g507400.t1.2	CGL105	predicted protein	0.48	0.023
Cre07.g321400.t1.1	FAP113	Membrane-associated hydroxyproline-rich glycoprotein 6	0.48	0.031
Cre12.g558900.t1.2	PETO	Regulator of photosynthetic cyclic electron flow	0.48	0.031
Cre03.g176550.t1.1	PRMT5	Protein-/Histone-arginine N-methyltransferase	0.48	0.021
Cre17.g724300.t1.2	PSAK	Photosystem I reaction center subunit K	0.48	0.017
Cre02.g083950.t1.1	PSRP3	Plastid-specific ribosomal protein 3	0.48	0.001
Cre16.g649650.t1.1		Universal stress protein	0.47	0.047
Cre09.g387838.t1.1			0.47	0.011
Cre09.g415850.t1.2	CAG3	Gamma carbonic anhydrase	0.47	0.004
Cre03.g149100.t1.2	CIS2	Citrate synthase, glyoxysomal/microbody form	0.47	0.001
Cre02.g077750.t1.2	FAP211	Flagellar Associated Protein 211	0.47	0.004
Cre16.g679500.t1.2	NUOB8	NADH:ubiquinone oxidoreductase 11 kDa subunit	0.47	0.03
Cre16.g659600.t1.1		CBF domain-containing protein	0.46	<0.001
Cre14.g614300.t1.2		Inosine-5'-monophosphate dehydrogenase (IMP dehydrogenase) (IMPD) (IMPDH) (EC 1.1.1.205)	0.46	0.005
Cre19.g750247.t1.1		NnrU domain-containing protein	0.46	<0.001
Cre03.g203800.t1.2			0.46	<0.001
Cre02.g109950.t1.2	HLIP1	peptidyl-prolyl cis-trans isomerase, FKBP-type	0.46	<0.001
Cre12.g489153.t1.1	RPL31	Cytosolic 80S ribosomal protein L31	0.46	0.031
Cre09.g416350.t1.2		Nucleosome assembly protein	0.45	0.023
Cre11.g468450.t1.2	DLE2	20 kD Calcium-Binding Protein Centrin (caltractin)	0.45	0.011
Cre06.g264950.t1.2	HTA13	Histone H2A	0.45	0.001
Cre10.g450400.t1.2	NUO5	NADH:ubiquinone oxidoreductase 24 kDa subunit	0.45	0.002
Cre02.g099850.t1.1	PDC2	Pyruvate dehydrogenase, E1 component, alpha subunit	0.45	0.003
Cre01.g020350.t1.2	SDH3	Succinate dehydrogenase subunit b560	0.45	0.006
Cre17.g718468.t1.2		Peptidase_M11 domain-containing protein	0.44	<0.001
Cre07.g338451.t1.1	FBP1	Fructose-1,6-bisphosphatase	0.44	0.017
Cre03.g145247.t1.1	TEF11	S-isoprenylcysteine O-methyltransferase	0.44	0.008
Cre10.g430450.t1.2		ACT domain-containing protein	0.43	0.023
Cre01.g022650.t1.2		Beta-ureidopropionase	0.43	0.018
Cre03.g170150.t1.1		C2 domain-containing protein	0.43	0.018
Cre03.g156600.t1.2		Glutamyl-tRNA reductase binding protein	0.43	0.019
Cre02.g117250.t1.1		Glyco_hydro_42 domain-containing protein	0.43	0.048
Cre02.g144005.t1.1			0.43	0.022
Cre06.g307250.t1.2			0.43	0.023
Cre14.g616600.t1.2	FZL	Plastid-localized	0.43	0.023
Cre11.g477800.t1.1	HDA10	Histone deacetylase	0.43	0.023
Cre17.g718500.t1.1	MMP1	Matrix metalloproteinase, gamete lytic enzyme (G-lysin)	0.43	0.01
Cre11.g467767.t1.1	NUO13	NADH:ubiquinone oxidoreductase 18 kDa subunit	0.43	0.001
Cre02.g105200.t1.2			0.42	0.036
Cre16.g687182.t1.1			0.42	0.045
Cre06.g262050.t1.2	AEP1	Aldose-1-epimerase	0.42	0.042
Cre10.g435800.t1.2	CSP41B	Chloroplast stem-loop-binding protein 41b	0.42	0.002
Cre02.g117500.t1.2	HXK1	Hexokinase	0.42	0.001
Cre03.g206450.t1.2			0.41	0.004
Cre24.g755497.t1.1			0.41	0.022
Cre12.g539100.t1.1	HEL57	DEAD box RNA helicase	0.41	0.041
Cre02.g110750.t1.2	LHCB7	Light-harvesting chlorophyll a-b binding protein, chloroplast precursor	0.41	0.007
Cre13.g568800.t1.2	NUOB13	NADH:ubiquinone oxidoreductase 18 kDa subunit	0.41	0.006
Cre10.g424400.t1.2	PBB1	20S proteasome beta subunit B, type beta 2	0.41	0.014
Cre03.g144847.t1.1	PYK4	Pyruvate kinase	0.41	0.004
Cre09.g405850.t1.1	NUO7	NADH:ubiquinone oxidoreductase 49 kDa ND7 subunit	0.4	0.001
Cre07.g333900.t1.1	NUOA8	ubiquinol-cytochrome c oxidoreductase chaperone	0.4	0.033
Cre13.g571150.t1.2	NUOP1	NADH:ubiquinone oxidoreductase 10 kDa subunit	0.4	0.009
Cre12.g551552.t1.1	PHC60	Pherophorin-chlamydomonas homolog 60	0.4	0.045
Rps19	rps19	30S ribosomal protein S19, chloroplastic	0.4	<0.001
Cre08.g382500.t1.2	RPS25	Cytosolic 80S ribosomal protein S25	0.4	0.011
Cre06.g279400.t1.2		Serine carboxypeptidase	0.39	0.042
Cre12.g507558.t1.1			0.39	0.047
Cre13.g602450.t1.2			0.39	0.001
Cre12.g519100.t1.2	ACC1	Acetyl-CoA carboxylase	0.39	0.001
Cre10.g440050.t1.2	CSP41A	Chloroplast stem-loop-binding protein 41a	0.39	0.001
Cre02.g143550.t1.2	LCI16	Early light-inducible protein	0.39	0.018
Cre06.g283950.t1.2	LHCBM4	Light-harvesting Chlorophyll a/b binding protein of LHCII	0.39	0.023
Cre12.g555150.t1.2	NUOB10	NADH:ubiquinone oxidoreductase 17.8 kDa subunit	0.39	0.003
Cre10.g432800.t1.2	RPSA	Cytosolic 80S ribosomal protein Sa	0.39	0.007
Cre06.g273750.t1.1	SABC	Chloroplast sulfate transporter	0.39	0.002
Cre17.g726750.t1.2	SHKA1	3-deoxy-D-arabino-heptulosonate 7-phosphate synthetase	0.39	0.014
Cre03.g199535.t1.1		low molecular mass early light-induced protein	0.38	<0.001
Cre16.g647500.t1.1		Peptidase M16 family protein	0.38	0.001
Cre06.g259401.t1.1		S-adenosyl-L-methionine-dependent methyltransferase	0.38	0.001
Cre03.g200350.t1.2		S-adenosyl-L-methionine-dependent methyltransferase	0.38	0.001
Cre01.g044650.t1.2		SMP-LTD domain-containing protein	0.38	0.001
Cre07.g344550.t1.2			0.38	0.021
Cre17.g702900.t1.2		GPR1/FUN34/YaaH family membrane protein	0.37	0.02
Cre03.g194200.t1.2	PDH2	Pyruvate dehydrogenase E1 beta subunit	0.37	0.007
Cre08.g358556.t2.1	RPS29	Cytosolic 80S ribosomal protein S29	0.37	0.004
Cre17.g700750.t1.2		GPR1/FUN34/YaaH family membrane protein	0.36	0.007
Cre10.g452350.t1.1			0.36	0.027
Cre04.g220350.t1.2	ATPVA3	Vacuolar ATP synthase subunit A	0.36	0.024
Cre03.g144807.t1.1	MAS1	Malate synthase	0.36	<0.001
Cre03.g203450.t1.2	RPS21	Cytosolic 80S ribosomal protein S21	0.36	0.015
Cre16.g666550.t1.1	SOUL3	SOUL heme-binding protein	0.36	0.015
Cre14.g625450.t1.2	VTE3	MPBQ/MSBQ methyltransferase, chloroplastic	0.36	0.005
Cre12.g498550.t1.1	CHLM	Mg protoporphyrin IX S-adenosyl methionine O-methyl transferase	0.35	0.002
Cre01.g042800.t1.2	DVR1	3,8-divinyl protochlorophyllide a 8-vinyl reductase, chloroplast precursor	0.35	0.001
Cre06.g285401.t1.1	FAP355	Histone-like Flagellar Associated protein	0.35	0.032
Cre06.g288700.t1.2	GYD1	Glycolate dehydrogenase	0.35	0.003
Cre12.g555250.t1.2	NUOB14	NADH:ubiquinone oxidoreductase B14 subunit	0.35	0.005
Cre02.g143050.t1.2	RPP2	Acidic ribosomal protein P2	0.35	0.001
Cre01.g002400.t1.1	TGL1	Triacylglycerol lipase	0.35	0.016
Cre12.g534400.t1.1			0.35	0.009
Cre04.g220200.t1.2		RCK N-terminal domain-containing protein	0.34	0.032
Cre04.g214503.t2.1			0.34	0.005
Cre13.g570350.t1.1	AKC4	conserved expressed ABC-1 like kinase	0.34	0.028
Cre03.g164000.t1.2	ANR1	Anaerobiosis-Related protein 1	0.34	0.025
Cre01.g018800.t1.2	ATP6	Mitochondrial F1F0 ATP synthase subunit 6	0.34	0.039
Cox1	cox1	cytochrome oxidase subunit 1	0.34	0.016
Cre01.g016514.t1.1	DLD2	#N/A	0.34	0.001
Psbn	psbN	Protein PsbN	0.34	0.028
Cre01.g005050.t1.1			0.34	<0.001
Cre14.g614850.t1.1	FAP33	Flagellar Associated Protein 33	0.33	0.002
Cre17.g699000.t1.2	PAT1	Phosphate acetyltransferase	0.33	0.04
Cre16.g652550.t1.2	PRPL24	Chloroplast ribosomal protein L24	0.33	0.01
Cre16.g672050.t2.1			0.33	0.043
Cre17.g731850.t1.2		Short-chain dehydrogenase/reductase	0.32	0.006
Atpe	atpE	ATP synthase epsilon chain, chloroplastic	0.32	0.021
Cre12.g490500.t1.2	CGL78	Conserved in the Green Lineage	0.32	0.002
Cre06.g278170.t1.1	FAP237	Flagellar Associated Protein 237	0.32	0.037
Cre09.g410950.t1.2	NIT1	Nitrate reductase	0.32	0.007
Cre02.g147900.t1.1	PYK5	Pyruvate kinase	0.32	0.011
Cre01.g051900.t1.2	RIP1	Rieske iron-sulfur protein of mitochondrial ubiquinol-cytochrome c reductase	0.32	0.003
Cre17.g720450.t1.1			0.32	<0.001
Cre06.g270200.t1.1		Phosphoinositide phospholipase C (Fragment)	0.31	0.021
Cre12.g524300.t1.2	CGL71	conserved TPR repeat protein related to YCF37	0.31	0.002
Cre13.g585301.t1.1	CPLD55	Conserved in the Plant Lineage and Diatoms	0.31	0.014
Cre12.g537200.t1.2	OGD1	2-oxoglutarate dehydrogenase, E1 subunit	0.31	<0.001
Cre07.g319100.t1.1	TEF18	Glutathione S-transferase-related protein	0.31	0.004
Cre14.g611950.t1.1			0.31	0.002
Cre12.g534250.t1.2			0.31	0.005
Cre16.g665250.t1.2	APE1	acclimation of photosynthesis to environment	0.3	<0.001
Cre07.g342150.t1.2	HEMA1	Glutamyl-tRNA reductase	0.3	0.031
Cre06.g268750.t1.2	MME1	Malate dehydrogenase, decarboxylating	0.3	0.012
Cre06.g278183.t1.1		Glutaredoxin-like protein	0.29	0.006
Cre17.g696850.t1.2		HVA22-like protein	0.29	0.009
Cre12.g494350.t1.2		Transmembrane 9 superfamily member	0.29	0.005
Cre07.g349350.t1.2			0.29	0.02
Cre12.g537450.t1.2	COX13	Mitochondrial cytochrome c oxidase 12 kDa subunit	0.29	0.004
Cre16.g663500.t1.2	RPN10	26S proteasome regulatory subunit	0.29	0.013
Cre01.g031100.t1.2	TEF30	conserved expressed protein, SHOOT1 homolog	0.29	<0.001
Cre10.g421300.t1.2			0.29	0.007
Cre09.g388726.t1.1		HHH_8 domain-containing protein	0.28	0.032
Cre01.g031500.t1.2			0.28	0.027
Cre12.g486100.t1.2	CLPP5	active subunit of the chloroplast ClpP complex	0.28	0.036
Cre08.g360600.t1.1	ERM4	ERD4-related membrane protein	0.28	0.04
Cre03.g206750.t1.2			0.27	0.005
Cre12.g501050.t1.2	ALD6	Aldehyde/histidinol dehydrogenase	0.27	0.001
Cre12.g484000.t1.2	BCX1	Acetyl-CoA carboxylase beta-carboxyltransferase subunit	0.27	0.001
Cre05.g248400.t1.2	CAH4	Mitochondrial carbonic anhydrase, beta type	0.27	0.001
Cre12.g530100.t1.2	CGL83	Conserved in the Green Lineage	0.27	<0.001
Cre06.g279500.t1.1	CPL6	Conserved in the Plant Lineage	0.27	0.004
Cre14.g619166.t1.1	CSK6	Casein kinase II-related Ser/Thr kinase, alpha chain	0.27	0.025
Cre17.g733250.t1.2	FKB16-4	peptidyl-prolyl cis-trans isomerase, FKBP-type	0.27	0.003
Cre07.g314150.t1.2	ZDS1	Zeta-carotene desaturase	0.27	0.01
Cre07.g332050.t1.2			0.26	0.014
Cre13.g575000.t1.1	CCS1	c-type cytochrome synthesis 1	0.26	0.001
Cre01.g052100.t1.2	PRPL18	Chloroplast ribosomal protein L18	0.26	0.001
Cre04.g216350.t1.2	CPLD3	Aldo_ket_red domain-containing protein	0.25	0.006
Cre06.g303300.t1.2	CYN37	Peptidyl-prolyl cis-trans isomerase, cyclophilin-type	0.25	0.002
Cre15.g644051.t1.1		AAA_5 domain-containing protein	0.24	<0.001
Cre12.g483650.t1.2		Protein kinase domain-containing protein	0.24	0.006
Cre06.g295500.t1.2		SGNH_hydro domain-containing protein	0.24	<0.001
Cre01.g009350.t1.2	AIH2	Agmatine iminohydrolase	0.24	0.004
Cre07.g324200.t1.2	BTA1	Diacylglyceryl-N,N,N-trimethylhomoserine synthesis protein	0.24	0.019
Cre09.g410900.t1.2	NAR2	nitrite transporter accessory protein	0.24	0.006
Cre06.g300800.t1.2	PRPL27	Chloroplast ribosomal protein L27	0.24	0.006
Cre07.g335400.t1.1			0.24	<0.001
Cre03.g191850.t1.1		Short-chain dehydrogenase/reductase	0.23	0.001
Cre09.g401350.t1.2			0.23	0.001
Cre07.g353450.t1.2	ACS3	Acetyl-CoA synthetase/ligase	0.23	<0.001
Cre07.g325500.t1.1	CHLH1	Magnesium chelatase subunit H	0.23	0.004
Cre08.g380250.t1.2	CP12	Small protein associating with GAPDH and PRK	0.23	0.009
Cre07.g342200.t1.2	IFT70	Intraflagellar Transport Protein 70	0.23	0.012
Cre16.g675850.t1.2			0.23	0.014
Cre16.g673852.t1.1		Phosphoenolpyruvate carboxylase (EC 4.1.1.31)	0.22	0.008
Cre13.g586350.t1.1		Photolyase/cryptochrome alpha/beta domain-containing protein	0.22	0.013
Cre17.g715300.t1.2	PKD2	Polycystin-2	0.22	0.007
Cre08.g373250.t1.2	POA2	20S proteasome alpha subunit B	0.22	0.044
Cre04.g217910.t1.1			0.22	<0.001
Cre09.g386743.t1.1		Methyltranfer_dom domain-containing protein	0.21	0.001
Cre03.g181250.t1.1	CGLD13	conserved protein related to nucleoside diphosphate sugar epimerase	0.21	<0.001
Cre07.g339750.t1.2	HEM2	Ferrochelatase	0.21	0.031
Cre01.g049950.t1.1	VLE1	Sporangin	0.21	0.007
Cre12.g512000.t1.1			0.21	<0.001
Cre08.g360950.t1.1			0.21	0.001
Cre05.g230850.t1.1			0.21	0.008
Cre13.g569850.t1.2	AMT4	Ammonium transporter	0.2	0.003
Cre07.g356350.t1.1	DXS1	1-deoxy-D-xylulose 5-phosphate synthase, chloroplast precursor	0.2	0.001
Cre16.g663450.t1.2	LCI11B	Low-CO2-inducible membrane protein	0.2	0.048
Cre06.g255100.t1.1			0.2	0.006
Cre01.g002451.t1.1		C2 domain-containing protein	0.19	0.006
Cre09.g401886.t1.1		L-ascorbate peroxidase	0.19	0.002
Cre05.g242000.t1.2	CHLD	Magnesium chelatase subunit D, chloroplast precursor	0.19	0.001
Cre12.g544450.t1.2	CSE20	Predicted protein of CSE family	0.19	<0.001
Cre07.g344350.t1.2	TPP1	Chloroplast thylakoid processing peptidase	0.19	<0.001
Ycf3	ycf3	Photosystem I assembly protein Ycf3	0.19	<0.001
Cre12.g559450.t1.1			0.19	<0.001
Cre48.g761147.t1.1			0.19	0.002
Cre16.g651923.t1.2		Prolycopene isomerase	0.18	0.001
Cre13.g602650.t1.2		Rhodanese domain-containing protein	0.18	0.003
Cre16.g669550.t1.2	METC	Cystathionine beta-lyase	0.18	0.001
Cre08.g370650.t1.2	PGL2	6-phosphogluconolactonase	0.18	<0.001
Cre02.g073700.t2.1	UROD3	Uroporphyrinogen decarboxylase	0.18	<0.001
Cre10.g428750.t1.1			0.18	0.001
Cre07.g357900.t1.2			0.18	0.025
Cre04.g221450.t1.2	PHC54	Pherophorin-chlamydomonas homolog 54	0.17	<0.001
Cre01.g049826.t1.1	PHC59	Pherophorin-chlamydomonas homolog 59	0.17	0.004
Cre12.g550700.t1.2		Formyl_trans_N domain-containing protein	0.16	<0.001
Cre13.g584200.t1.2		Glutaredoxin/malate transporter fusion protein	0.16	0.002
Cre09.g407700.t1.2	CEP1	Cysteine endopeptidase	0.16	<0.001
Cre15.g641200.t1.2	MCP28	Mitochondrial substrate carrier protein	0.16	0.002
Cre12.g514200.t1.2	FAP	Fatty acid photodecarboxylase, chloroplastic (CrFAP)	0.15	<0.001
Cre03.g177350.t1.1			0.15	0.004
Cre03.g174750.t1.2	CYN26	Peptidyl-prolyl cis-trans isomerase, cyclophilin-type	0.14	<0.001
Cre02.g142266.t1.1		Cytochrome P450, carotenoid hydroxylase	0.13	<0.001
Cre09.g393150.t1.2	FOX1	Multicopper ferroxidase	0.13	0.001
Cre02.g080600.t1.2	BIP2	Endoplasmic reticulum associated Hsp70 protein	0.12	<0.001
Cre09.g415700.t1.2	CAH3	Carbonic anhydrase 3	0.12	<0.001
Chln	chlN	Light-independent protochlorophyllide reductase subunit N	0.12	0.002
Cre01.g012050.t1.2	NAR1.6	Formate/nitrite transporter	0.12	<0.001
Cre05.g232002.t1.1		acyl-CoA oxidase/dehydrogenase superfamily protein	0.11	0.001
Cre17.g697650.t1.1		Prolyl endopeptidase	0.11	<0.001
Cre09.g387800.t1.2	FER1	Pre-apoferritin	0.11	<0.001
Cre01.g028250.t1.2	GEA1	Putative lysophospholipase, glycerol-ester acylhydrolase	0.11	<0.001
Cre02.g111450.t1.2	TEF4	Rhodanese-like protein	0.11	<0.001
Cre14.g614900.t1.2	TSQ1	Glutaminyl-tRNA synthetase	0.11	<0.001
Cre12.g489300.t1.1		EGF-like domain-containing protein	0.1	<0.001
Cre03.g165700.t1.1	PDC3	Pyruvate decarboxylase	0.1	0.001
Cre01.g044800.t1.2	PFL1	Pyruvate-formate lyase	0.1	<0.001
Cre07.g313700.t1.1	TSE2	Glutamyl/glutaminyl-tRNA synthetase	0.1	<0.001
Cre02.g094250.t1.1			0.1	<0.001
Cre01.g034400.t1.1	PGL1	6-phosphogluconolactonase	0.09	<0.001
Cre08.g365632.t1.1		Phosphoprotein phosphatase 2C-related	0.08	<0.001
Cre04.g223100.t1.2	CAH1	Carbonic anhydrase	0.08	<0.001
Cre07.g346050.t1.2	CRD1	Copper response defect 1 protein	0.08	<0.001
Cre12.g510050.t1.2	CTH1	Copper target homolog 1, chloroplast precursor, functional variant	0.08	<0.001
Cre08.g378150.t1.1	GLD2	Glucose-6-phosphate dehydrogenase	0.08	<0.001
Cre03.g213537.t1.1		Nascent polypeptide-associated complex subunit beta	0.05	<0.001
Cre08.g365692.t1.1	SIR4	Ferredoxin-sulfite reductase	0.05	<0.001
Cre07.g344400.t1.2			0.04	<0.001
Cre12.g512300.t1.2		Lipoxygenase	0.03	<0.001
Cre12.g509650.t1.2	PDS1	phytoene desaturase	0.03	<0.001

## Sheet: Table S3
Table S3 Differentially expressed proteins of C. reinhardtii 21gr when comparing co-cultures vs mono-cultures at normal temperature.
Protein ID	Gene name	Functional description	Fold change	P value
Cre04.g220200.t1.2		RCK N-terminal domain-containing protein	21.55	<0.001
Cre02.g120250.t1.1	STT7	Chloroplast protein kinase required for state transitions	8.13	0.007
Cre01.g017600.t1.1		Putative quinoprotein	6.13	0.013
Cre11.g467705.t1.1		V-type proton ATPase subunit a	6.08	0.027
Cre01.g031500.t1.2			5.15	0.022
Cre09.g402800.t1.1			4.83	0.005
Cre15.g637761.t1.2		ABC transporter domain-containing protein	4.27	0.001
Cre16.g657550.t1.1		VID27 domain-containing protein	3.63	0.037
Cre08.g371957.t1.1	RAPTOR	Regulatory-associated protein of TOR	3.54	0.023
Cre10.g436100.t1.1	MLK1	Mixed lineage protein kinase	3.53	0.022
Cre06.g307250.t1.2			3.38	0.012
Cre17.g731700.t1.1	FMO2	Flavin-containing monooxygenase	3.34	0.01
Cre06.g273300.t1.2	TST1	Threonyl-tRNA synthetase	3.34	0.01
Cre17.g729800.t1.2	ALB3.2	ALBINO3-like translocon protein	3.26	0.036
Cre06.g263300.t1.2			3.13	0.035
Cre03.g203800.t1.2			3.1	<0.001
Cre01.g018800.t1.2	ATP6	Mitochondrial F1F0 ATP synthase subunit 6	3.1	0.022
Cre10.g423250.t1.2	MDY2	NAD-dependent malate dehydrogenase	2.99	0.02
Cre02.g141606.t1.1	DHC9	Axonemal inner arm dynein heavy chain, dynein c (monomeric)	2.77	0.016
Cre06.g307100.t1.1	AKC2	LysM domain-containing protein	2.77	0.016
Cre06.g278163.t1.1	ARG9	Acetylornithine aminotransferase	2.67	0.003
Cre03.g145927.t1.1		MYND-type domain-containing protein	2.67	0.003
Cre03.g176550.t1.1	PRMT5	Protein-/Histone-arginine N-methyltransferase	2.67	0.003
Cre01.g028250.t1.2	GEA1	Putative lysophospholipase, glycerol-ester acylhydrolase	2.63	0.021
Cre03.g183100.t1.2	TIM22B	translocase of inner mitochondrial membrane 22 homolog	2.57	0.044
Cre13.g578100.t1.1			2.5	0.047
Cre08.g358556.t2.1	RPS29	Cytosolic 80S ribosomal protein S29	2.47	0.003
PsbF	psbF	Cytochrome b559 subunit beta	2.38	0.047
Cre12.g553100.t1.1		Ge1_WD40 domain-containing protein	2.38	0.047
Cre14.g625450.t1.2	VTE3	MPBQ/MSBQ methyltransferase, chloroplastic	2.38	0.047
Cre08.g370450.t1.2	MGE1	Mitochondrial GrpE homolog	2.34	0.03
Cre12.g514900.t1.2	TIM10	Mitochondrial inner membrane translocase subunit	2.34	0.007
Cre02.g092400.t1.1		NTF2 domain-containing protein	2.34	0.007
Cre06.g257000.t1.2	SULP3	Sulfate binding protein, component of chloroplast transporter SulP	2.34	0.03
Cre09.g401900.t1.2			2.33	0.029
Cre16.g671100.t1.2		COP9 signalosome complex subunit 3	2.33	0.029
Cre16.g649650.t1.1		Universal stress protein	2.33	0.029
Cre16.g659600.t1.1		CBF domain-containing protein	2.32	0.008
Cre07.g338451.t1.1	FBP1	Fructose-1,6-bisphosphatase	2.29	0.003
Cre09.g387838.t1.1			2.27	0.02
Cre16.g683350.t1.2	TEH6	Acyl-CoA thioesterase-like protein	2.27	0.02
Cre04.g223850.t1.2	HEL23	Cytoplasmic DExD/H-box RNA helicase	2.27	0.027
Cre13.g566050.t1.2	SMP2	Small nuclear ribonucleoprotein SmG	2.27	0.02
Cre13.g590650.t1.2		DUF1421 domain-containing protein	2.24	0.005
Cre06.g278239.t1.1	SRS7	Serine/arginine-rich pre-mRNA splicing factor	2.24	0.005
Cre06.g304500.t1.2	ZYS4	Zygote-specific protein	2.24	0.005
Cre13.g573400.t1.2			2.17	0.003
Cre02.g101350.t1.2	RPL10A	Cytosolic 80S ribosomal protein L10a	2.16	0.024
AtpI	atpI	ATP synthase subunit a, chloroplastic	2.13	0.042
Cre03.g182150.t1.2	TEF8	predicted protein	2.11	0.009
Cre12.g560150.t1.2	FAP353	Rab-like GTP-Binding Flagellar Associated Protein 353	2.05	0.003
Cre06.g254400.t1.1	FUM1	Fumarate hydratase	2.01	0.005
Cre06.g286250.t1.2	MPC1	Mitochondrial substrate carrier protein	2.01	0.043
Cre12.g520500.t1.1	RPP0	Acidic ribosomal protein P0, Ribosomal protein L10	2	<0.001
Cre06.g299050.t1.2	DGTT3	Diacylglycerol O-acyltransferase	2	0.041
Cre13.g581850.t1.2		Protein kinase domain-containing protein	2	0.04
Cre07.g326400.t1.2		Protein YIP	2	0.04
Cre09.g396624.t1.1		RING-type domain-containing protein	2	0.041
Cre08.g358540.t1.1		bPH_2 domain-containing protein	1.98	0.037
Cre09.g386735.t1.1	DLA1	Dihydrolipoamide acetyltransferase	1.94	0.04
Cre16.g656400.t1.2	SQD1	UDP-sulfoquinovose synthase	1.94	0.009
Cre10.g424550.t1.1			1.9	0.022
Cre03.g152750.t1.1			1.9	0.022
Cre17.g715350.t1.2		Arf-GAP domain-containing protein	1.9	0.022
Cre01.g018600.t1.2		Bap31 domain-containing protein	1.9	0.022
Cre02.g088400.t1.2	DEG1	Deg protease	1.9	0.022
Cre16.g683437.t1.1		ELYS domain-containing protein	1.9	0.022
Cre02.g146600.t1.2	AP4M4	Mu4-Adaptin	1.9	0.022
Cre05.g241750.t1.2	PDK3	Pyruvate dehydrogenase kinase	1.9	0.022
Cre09.g393728.t1.1		SET domain-containing protein	1.9	0.022
Cre08.g358531.t1.1		TLC domain-containing protein	1.9	0.022
Cre16.g685217.t1.1			1.89	0.013
Cre02.g108900.t1.2	CAM6	Calmodulin-like protein	1.89	0.049
Cre03.g200050.t1.2	CAL1	Calpain family cysteine protease	1.89	0.013
Cre10.g430400.t1.2	RPL37	Cytosolic 80S ribosomal protein L37	1.89	0.013
Cre07.g334200.t1.2	HEL38	DEAD box ATP-dependent RNA helicase	1.89	0.013
Cre06.g310750.t1.2	COPG1	Gamma subunit of COP-I complex	1.89	0.017
Cre16.g695100.t1.1			1.89	0.013
PetB	petB	Cytochrome b6	1.88	0.038
Cre17.g738300.t1.2	RPP1	Acidic ribosomal protein P1	1.87	0.023
Cre09.g386650.t1.2	ANT1	ADP/ATP carrier protein, mitochondrial	1.86	0.001
Cre06.g289150.t1.1	MTP5	Cation efflux transporter, membrane protein	1.86	0.023
Cre17.g696850.t1.2		HVA22-like protein	1.85	0.039
Cre08.g381650.t1.1			1.85	0.028
Rpl23	rpl23	50S ribosomal protein L23, chloroplastic	1.81	0.004
Rps4	rps4	30S ribosomal protein S4, chloroplastic	1.8	0.003
Cox1	cox1	cytochrome oxidase subunit 1	1.8	0.049
Cre14.g620702.t1.1	PHC24	Pherophorin-chlamydomonas homolog 24	1.8	0.014
Cre14.g632450.t1.1			1.8	0.027
Cre06.g261500.t1.2	CPLD58	Conserved in the Plant Lineage and Diatoms	1.79	0.039
Cre06.g279400.t1.2		Serine carboxypeptidase	1.77	0.013
Cre03.g194200.t1.2	PDH2	Pyruvate dehydrogenase E1 beta subunit	1.74	0.006
Cre03.g181250.t1.1	CGLD13	conserved protein related to nucleoside diphosphate sugar epimerase	1.73	0.005
Cre12.g537200.t1.2	OGD1	2-oxoglutarate dehydrogenase, E1 subunit	1.71	0.002
Cre04.g223100.t1.2	CAH1	Carbonic anhydrase	1.67	0.008
Rps19	rps19	30S ribosomal protein S19, chloroplastic	1.65	0.006
Cre01.g013700.t1.2	VDAC1	Voltage-dependent anion-selective channel protein	1.65	0.017
Cre02.g088000.t1.2	PHB1	Prohibitin	1.61	0.026
Cre17.g721300.t1.2	ASA5	Mitochondrial F1F0 ATP synthase associated protein 5	1.58	0.033
Cre06.g290950.t1.2	RPS5	Cytosolic 80S ribosomal protein S5	1.57	0.003
Cre06.g264200.t1.2	SDH2	Iron-sulfur subunit of mitochondrial succinate dehydrogenase	1.57	0.004
Cre01.g000300.t1.1	GDP8	Glycerophosphoryl diester phosphodiesterase family protein	1.55	0.003
Cre01.g003550.t1.1		Rhodanese domain-containing protein	1.55	0.003
Cre01.g004300.t1.2	ASN1	Asparagine synthase	1.55	0.003
Cre01.g004350.t1.2	HLM1	Histone-lysine N-methyltransferase	1.55	0.003
Cre01.g004400.t1.2		Expressed protein of unknown function	1.55	0.003
Cre01.g004950.t1.1		Conserved Protein with Putative intracellular protease/amidase domain	1.55	0.003
Cre01.g005150.t1.1	SGA1	Serine glyoxylate aminotransferase	1.55	0.003
Cre01.g010450.t1.2		WW domain-containing protein	1.55	0.003
Cre01.g010700.t1.2	SYP2	Endosomal Qa-SNARE protein, Syntaxin7/Syx7/Pep12/Syp2-family (Qa.III.b)	1.55	0.003
Cre01.g013600.t1.1			1.55	0.003
Cre01.g013650.t1.1			1.55	0.003
Cre01.g019250.t1.2	GME	GDP-D-mannose 3',5'-epimerase	1.55	0.003
Cre01.g019950.t1.2	DNJ7	DnaJ-like protein	1.55	0.003
Cre01.g021450.t2.1	TPR4	Tetratricopeptide-repeat protein protein	1.55	0.003
Cre01.g028550.t1.2	OTU1	OTU-like cysteine protease	1.55	0.003
Cre01.g028600.t1.2		Short-chain dehydrogenase/reductase	1.55	0.003
Cre01.g029450.t1.1		FACT complex subunit SSRP1	1.55	0.003
Cre01.g030200.t1.2	FAP6	Flagellar Associated Protein 6	1.55	0.003
Cre01.g030550.t1.2		possible ubiquitin-proteasome pathway protein	1.55	0.003
Cre01.g030800.t1.2	CSN2	COP9 signalosome subunit	1.55	0.003
Cre01.g031050.t1.2		Global transcription factor (Fragment)	1.55	0.003
Cre01.g032500.t1.2	DNJ8	DnaJ-like protein	1.55	0.003
Cre01.g035350.t1.2		PKS_ER domain-containing protein	1.55	0.003
Cre01.g035850.t1.2	SEC24B	COP-II coat subunit	1.55	0.003
Cre01.g037400.t1.1	CYN19-1	Cyclophilin	1.55	0.003
Cre01.g047700.t1.2	CYN40	Cyclophilin	1.55	0.003
Cre01.g049000.t1.2	CGL31	4a-hydroxytetrahydrobiopterin dehydratase (EC 4.2.1.96)	1.55	0.003
Cre01.g049550.t1.2			1.55	0.003
Cre01.g052000.t1.2		CobW C-terminal domain-containing protein	1.55	0.003
Cre01.g054150.t1.2	NTRC1	NADPH-dependent thioredoxin reductase	1.55	0.003
Cre01.g057061.t1.1		RIX1 domain-containing protein	1.55	0.003
Cre01.g061807.t1.1			1.55	0.003
Cre01.g063997.t1.1		LsmAD domain-containing protein	1.55	0.003
Cre02.g073750.t1.2	KLP1	Kinesin motor protein	1.55	0.003
Cre02.g077100.t1.2	GSH1	Gamma-glutamylcysteine synthetase	1.55	0.003
Cre02.g077401.t1.1			1.55	0.003
Cre02.g078507.t1.2			1.55	0.003
Cre02.g079300.t1.2	VPS4	AAA-ATPase of VPS4/SKD1 family	1.55	0.003
Cre02.g079700.t1.2	PYR2	Aspartate carbamoyltransferase	1.55	0.003
Cre02.g080250.t1.2	YLMG1	protein with YGGT domain	1.55	0.003
Cre02.g082877.t1.1		Seryl-tRNA synthetase	1.55	0.003
Cre02.g083800.t1.2	RHM2	dTDP-glucose 4,6-dehydratase	1.55	0.003
Cre02.g084900.t1.2		RPAP3_C domain-containing protein	1.55	0.003
Cre02.g092250.t1.2	FKB42	Peptidyl-prolyl cis-trans isomerase, FKBP-type	1.55	0.003
Cre02.g092550.t1.1	TPR1	Tetratricopeptide-repeat protein protein	1.55	0.003
Cre02.g094350.t1.1		Importin Alpha 1b	1.55	0.003
Cre02.g095104.t1.1			1.55	0.003
Cre02.g098800.t1.2			1.55	0.003
Cre02.g102450.t1.2			1.55	0.003
Cre02.g104950.t1.1			1.55	0.003
Cre02.g104951.t1.2			1.55	0.003
Cre02.g107450.t1.2	ATS2	ATP-sulfurylase	1.55	0.003
Cre02.g108400.t1.2	DAD1	Putative defender against death (DAD) protein	1.55	0.003
Cre02.g111300.t1.1			1.55	0.003
Cre02.g112750.t1.2		SBP-type domain-containing protein	1.55	0.003
Cre02.g114450.t1.2			1.55	0.003
Cre02.g116250.t1.1			1.55	0.003
Cre02.g117050.t1.1		Protein tyrosine kinase	1.55	0.003
Cre02.g142351.t1.1		Thioredoxin domain-containing protein	1.55	0.003
Cre02.g143650.t1.2			1.55	0.003
Cre02.g145050.t1.2	CMK1	4-diphosphocytidyl-2-C-methyl-D-erythritol kinase, chloroplast precursor	1.55	0.003
Cre02.g146700.t1.2		CHCH domain-containing protein	1.55	0.003
Cre02.g147302.t1.1		Aminotran_1_2 domain-containing protein	1.55	0.003
Cre03.g143907.t1.1		Histone acetyltransferase	1.55	0.003
Cre03.g145787.t1.1	HSP22C	Heat shock protein 22C	1.55	0.003
Cre03.g146487.t1.1		Exportin 1 related protein	1.55	0.003
Cre03.g156100.t1.2			1.55	0.003
Cre03.g156150.t1.1	HEL13	DEAD/DEAH box helicase	1.55	0.003
Cre03.g158200.t1.2	HDA2	Histone deacetylase	1.55	0.003
Cre03.g158500.t1.1		Protein kinase domain-containing protein	1.55	0.003
Cre03.g160200.t1.2	PFH12	Prolyl 4-hydroxylase 12	1.55	0.003
Cre03.g161750.t1.1		lunapark domain protein involved in vesicle localization	1.55	0.003
Cre03.g161800.t1.2		VWFA domain-containing protein	1.55	0.003
Cre03.g162400.t1.1			1.55	0.003
Cre03.g164250.t1.1	FAP262	Flagellar Associated Protein 262, protein kinase	1.55	0.003
Cre03.g165300.t1.1			1.55	0.003
Cre03.g168050.t1.2		Global Transcription factor	1.55	0.003
Cre03.g169850.t1.2	TSC1	Cysteinyl-tRNA synthetase	1.55	0.003
Cre03.g173350.t1.2	ANK22b	predicted protein	1.55	0.003
Cre03.g173900.t1.2		Zinc finger protein, RING-type	1.55	0.003
Cre03.g176400.t1.1		Protein kinase domain-containing protein	1.55	0.003
Cre03.g178450.t1.2	CPN10	Chaperonin 10	1.55	0.003
Cre03.g180850.t1.2	SEC23A	COP-II coat subunit	1.55	0.003
Cre03.g181300.t1.2	SHKG1	5-enolpyruvylshikimate-3-phosphate (EPSP) synthase	1.55	0.003
Cre03.g182950.t1.2		RNA helicase	1.55	0.003
Cre03.g183050.t1.2	MGT1	Putative Magnesium transporter	1.55	0.003
Cre03.g189950.t1.2	HOP	HSP70-HSP90 organizing protein	1.55	0.003
Cre03.g195500.t2.1	TGL9	Triacylglycerol lipase	1.55	0.003
Cre03.g199300.t1.2		Aha1_N domain-containing protein	1.55	0.003
Cre03.g199647.t1.1		Eukaryotic translation initiation factor 4A3	1.55	0.003
Cre03.g200000.t2.1			1.55	0.003
Cre03.g200100.t1.1		UBX domain-containing protein	1.55	0.003
Cre03.g200650.t1.1	CHI2	Chitinase-like hydrolase	1.55	0.003
Cre03.g201400.t1.2	PPP16	Phosphoprotein phosphatase 2C-related	1.55	0.003
Cre03.g204601.t1.1	CPK3	Carbohydrate/purine kinase and Flagellar Associated Protein	1.55	0.003
Cre03.g204950.t1.2		SAP domain-containing protein	1.55	0.003
Cre03.g206450.t1.2			1.55	0.003
Cre04.g211600.t1.1	SNF1	SNF1-related kinase	1.55	0.003
Cre04.g211850.t1.2	ELIP5	Early light-inducible protein	1.55	0.003
Cre04.g212050.t1.1		FHA domain-containing protein	1.55	0.003
Cre04.g213905.t1.1			1.55	0.003
Cre04.g214502.t1.1	UGE	UDP-D-glucose/UDP-D-galactose 4-epimerase 5	1.55	0.003
Cre04.g215150.t1.2	SSS1	soluble starch synthase I	1.55	0.003
Cre04.g219950.t1.2			1.55	0.003
Cre04.g220200.t2.1			1.55	0.003
Cre04.g224500.t1.1			1.55	0.003
Cre04.g225350.t1.1		GYF domain-containing protein	1.55	0.003
Cre04.g225900.t1.2	VAMP72	R-SNARE, VAMP72-family	1.55	0.003
Cre04.g229700.t1.2	UGP1	UDP-glucose pyrophosphorylase	1.55	0.003
Cre05.g232750.t1.2	CNK4	NimA-related protein kinase	1.55	0.003
Cre05.g241450.t1.2	FTSY	Chloroplast SRP Receptor	1.55	0.003
Cre05.g242650.t1.1			1.55	0.003
Cre05.g245900.t1.2	BCA2	Branched-chain amino acid aminotransferase	1.55	0.003
Cre05.g247000.t1.2			1.55	0.003
Cre05.g247050.t1.2	COPT1	CTR type copper ion transporter	1.55	0.003
Cre05.g247550.t1.2		Glutathione S-transferase	1.55	0.003
Cre05.g247600.t1.2	UBC2	E2 Ubiquitin conjugating enzyme	1.55	0.003
Cre05.g248500.t1.2	TRXO	Thioredoxin o	1.55	0.003
Cre06.g252650.t1.2	LEU1S	Isopropylmalate dehydratase, small subunit	1.55	0.003
Cre06.g253350.t1.2	GCSH	Glycine cleavage system H protein, mitochondrial	1.55	0.003
Cre06.g258100.t1.1			1.55	0.003
Cre06.g259150.t1.2	EFG8	Translation elongation factor Tu family protein	1.55	0.003
Cre06.g261400.t1.1			1.55	0.003
Cre06.g263000.t1.1		F-box domain-containing protein	1.55	0.003
Cre06.g264400.t1.1			1.55	0.003
Cre06.g270850.t1.2		SNF2-related DNA/RNA helicase	1.55	0.003
Cre06.g271900.t1.2			1.55	0.003
Cre06.g272900.t1.2	AOF3	Flavin-containing amine oxidase	1.55	0.003
Cre06.g273100.t1.1		Chitin-binding type-4 domain-containing protein	1.55	0.003
Cre06.g273500.t1.2		Apyrase ortholog	1.55	0.003
Cre06.g278097.t1.1		putative mRNA export protein	1.55	0.003
Cre06.g278172.t1.1			1.55	0.003
Cre06.g278211.t1.1			1.55	0.003
Cre06.g278215.t1.1			1.55	0.003
Cre06.g279700.t1.1			1.55	0.003
Cre06.g280300.t1.1		HECT-type E3 ubiquitin transferase	1.55	0.003
Cre06.g280900.t1.1	VTI2	Intra-Golgi Qb-SNARE, Gos1/Gos28-family (Qb.II)	1.55	0.003
Cre06.g286350.t1.2	UMM6	UbiE/COQ5 methyltransferase family protein	1.55	0.003
Cre06.g286550.t1.2			1.55	0.003
Cre06.g288600.t1.1			1.55	0.003
Cre06.g289500.t1.2			1.55	0.003
Cre06.g292500.t1.2	CYN23b	conserved expressed protein cyclophilin type	1.55	0.003
Cre06.g292700.t1.2		Snf1-like ser/thr protein kinase	1.55	0.003
Cre06.g292800.t1.1	UBC17	E2 Ubiquitin conjugating enzyme	1.55	0.003
Cre06.g293582.t1.1			1.55	0.003
Cre06.g293700.t1.2	MRPL7	Mitochondrial ribosomal protein L7/L12	1.55	0.003
Cre06.g296400.t1.2			1.55	0.003
Cre06.g296600.t1.2	RFS1	Riboflavin synthase	1.55	0.003
Cre06.g298950.t1.2		Queuosine salvage protein	1.55	0.003
Cre06.g299000.t1.2	PRPL21	Chloroplast ribosomal protein L21	1.55	0.003
Cre06.g300850.t1.1			1.55	0.003
Cre06.g301450.t1.1			1.55	0.003
Cre06.g302600.t1.1		VHS domain-containing protein	1.55	0.003
Cre06.g306850.t1.2	HEL31	DEAD/DEAH box helicase	1.55	0.003
Cre06.g307600.t1.2		Nucleosome assembly protein	1.55	0.003
Cre06.g309050.t1.2	NOT2	Negative regulator of transcription	1.55	0.003
Cre06.g310000.t1.2	AP4E1	Epsilon4-Adaptin	1.55	0.003
Cre06.g310100.t1.2		Protein kinase domain-containing protein	1.55	0.003
Cre06.g310450.t1.2		TFIIB-type domain-containing protein	1.55	0.003
Cre06.g310950.t1.2		FAD-dependent oxidoreductase	1.55	0.003
Cre06.g311050.t1.2		Transket_pyr domain-containing protein	1.55	0.003
Cre06.g311100.t1.2			1.55	0.003
Cre07.g315750.t1.2			1.55	0.003
Cre07.g318600.t1.2	HSP22H	Heat shock protein 22H	1.55	0.003
Cre07.g318800.t1.2	HSP22A	heat shock protein 22A	1.55	0.003
Cre07.g325716.t1.1	DNL1	DNA ligase 1	1.55	0.003
Cre07.g325950.t1.2	ZSP1	SPX domain-containing protein	1.55	0.003
Cre07.g326800.t1.1		Serine/threonine protein phosphatase 5-like, catalytic subunit	1.55	0.003
Cre07.g328050.t1.1		ENT domain-containing protein	1.55	0.003
Cre07.g328800.t1.1	NSG13	Protein expressed during nitrogen-starved gametogenesis	1.55	0.003
Cre07.g330300.t1.2			1.55	0.003
Cre07.g333950.t1.2	VPS45	SM/Sec1-family protein	1.55	0.003
Cre07.g336200.t1.1		Ubiquitinyl hydrolase 1	1.55	0.003
Cre07.g338050.t1.2	ASA3	Mitochondrial F1F0 ATP synthase associated protein 3	1.55	0.039
Cre07.g338300.t1.1	FBB14	Putative flagellar/basal body protein	1.55	0.003
Cre07.g340050.t1.1		Nuclear/nucleolar GTPase 2	1.55	0.003
Cre07.g342250.t1.2	PFD2	Prefoldin molecular chaperone, subunit 2	1.55	0.003
Cre07.g342800.t1.1	CGL16	Conserved in the Green Lineage	1.55	0.003
Cre07.g343850.t1.2			1.55	0.003
Cre07.g350500.t1.2	TSV1	Valyl-tRNA synthetase	1.55	0.003
Cre07.g351650.t1.1	FAP20	Transcription Factor 2-Like Flagellar Associated Protein 20	1.55	0.003
Cre07.g352400.t1.2		Inositol polyphosphate related phosphatase	1.55	0.003
Cre07.g352550.t1.2	RDP3	Putative rhodanese domain phosphatase	1.55	0.003
Cre07.g352650.t1.2		RRM domain-containing protein	1.55	0.003
Cre07.g354200.t1.2	GAP2	Glyceraldehyde 3-phosphate dehydrogenase	1.55	0.003
Cre07.g356400.t1.2	POC7	similar to GMP phosphodiesterase, delta subunit	1.55	0.003
Cre07.g357157.t1.2			1.55	0.003
Cre08.g358539.t1.1		Aha1_N domain-containing protein	1.55	0.003
Cre08.g358563.t1.1		RNA helicase	1.55	0.003
Cre08.g364100.t1.2			1.55	0.003
Cre08.g364800.t1.2		Formylglycinamide ribonucleotide amidotransferase	1.55	0.003
Cre08.g365950.t1.2		Hydrolase_4 domain-containing protein	1.55	0.003
Cre08.g366400.t1.2	RAD23	UV excision repair protein	1.55	0.003
Cre08.g367300.t1.1			1.55	0.003
Cre08.g368900.t1.2	TSA2	Alanyl-tRNA-synthetase	1.55	0.003
Cre08.g369300.t1.2	PFH16	Prolyl 4-hydroxylase 16	1.55	0.003
Cre08.g372400.t1.2	UBC19	E2 Ubiquitin conjugating enzyme	1.55	0.003
Cre08.g375500.t1.2	ATF1	Glucosamine-fructose-6-phosphate aminotransferase	1.55	0.003
Cre08.g377200.t1.1		SNF2-related DNA/RNA helicase	1.55	0.003
Cre08.g377350.t1.1	FAP180	Flagellar Associated Protein 180	1.55	0.003
Cre08.g378000.t1.2			1.55	0.003
Cre08.g381450.t1.2	OPR35	OctotricoPeptide Repeat Protein	1.55	0.003
Cre08.g382515.t1.1		CTLH domain-containing protein	1.55	0.003
Cre08.g383850.t1.1			1.55	0.003
Cre08.g384150.t1.1			1.55	0.003
Cre08.g384750.t1.1	AMA3	Alpha-amylase	1.55	0.003
Cre09.g388800.t1.2	GDH1	Glutamate dehydrogenase	1.55	0.003
Cre09.g389450.t1.2		RING-type E3 ubiquitin transferase	1.55	0.003
Cre09.g389652.t1.1			1.55	0.003
Cre09.g390400.t1.1			1.55	0.003
Cre09.g391801.t1.1	VSP4	Hydroxyproline-rich cell wall glycoprotein	1.55	0.003
Cre09.g391949.t1.1		U2 snRNP auxiliary factor large subunit	1.55	0.003
Cre09.g392655.t1.1		C2 NT-type domain-containing protein	1.55	0.003
Cre09.g392692.t1.1	MAGOH	Mago nashi component of the Exon Junction Complex	1.55	0.003
Cre09.g394325.t1.1	ELIP3	Early light-inducible protein	1.55	0.003
Cre09.g394473.t1.1	LCI9	Low-CO2-inducible protein	1.55	0.003
Cre09.g396326.t1.1			1.55	0.003
Cre09.g397512.t1.1			1.55	0.003
Cre09.g398067.t1.1	FKB62	Peptidyl-prolyl cis-trans isomerase, FKBP-type	1.55	0.003
Cre09.g398993.t1.1		4-hydroxyphenylpyruvate dioxygenase	1.55	0.003
Cre09.g399350.t1.1			1.55	0.003
Cre09.g400478.t1.1	DIV31	phosphatidylinositol 4-phosphate 5-kinase	1.55	0.003
Cre09.g400997.t1.1			1.55	0.003
Cre09.g401515.t1.1		FAD-binding FR-type domain-containing protein	1.55	0.003
Cre09.g403034.t1.1		Isochorismatase domain-containing protein	1.55	0.003
Cre09.g405500.t1.1	MLD1	Major lipid droplet protein	1.55	0.003
Cre09.g406150.t1.1			1.55	0.003
Cre10.g419000.t1.2			1.55	0.003
Cre10.g419050.t1.1	ATP1B	Mitochondrial F1F0 ATP synthase, alpha subunit	1.55	0.003
Cre10.g422050.t1.2		RING-type domain-containing protein	1.55	0.003
Cre10.g424650.t1.2			1.55	0.003
Cre10.g424850.t1.2		Pre-mRNA-splicing factor	1.55	0.003
Cre10.g425100.t1.2		PNPLA domain-containing protein	1.55	0.003
Cre10.g428200.t1.2		Nuclear ribonucleoprotein	1.55	0.003
Cre10.g432000.t1.2	DDB1	UV-damaged DNA binding complex subunit 1 protein	1.55	0.003
Cre10.g433000.t1.1	TSG2	Glycyl-tRNA synthetase	1.55	0.003
Cre10.g438850.t1.2	ROC76	Rythm Of Chloroplast 76	1.55	0.003
Cre10.g439400.t1.1	GAT1	Glutamyl tRNA amidotransferase, subunit A	1.55	0.003
Cre10.g441450.t1.2		Kri1_C domain-containing protein	1.55	0.003
Cre10.g443000.t1.2	ATM3	Half-size ABC transporter, membrane protein	1.55	0.003
Cre10.g443550.t1.2		Protein-serine/threonine phosphatase (EC 3.1.3.16)	1.55	0.003
Cre10.g444700.t1.1	SBE3	Starch Branching Enzyme	1.55	0.003
Cre10.g446800.t1.2			1.55	0.003
Cre10.g449550.t1.2	PRX3	Peroxiredoxin, type II	1.55	0.003
Cre10.g452200.t1.1			1.55	0.003
Cre10.g452500.t1.2			1.55	0.003
Cre10.g456750.t1.2		dehydroascorbate reductase	1.55	0.003
Cre10.g463600.t1.2	TGL17	Triacylglycerol lipase	1.55	0.003
Cre10.g464850.t1.2	MSRA5	Peptide methionine-S-sulfoxide reductase	1.55	0.003
Cre10.g466000.t1.2			1.55	0.003
Cre10.g466350.t1.1		conserved ser/thr protein kinase	1.55	0.003
Cre11.g467350.t1.2		Acyl-CoA oxidase/dehydrogenase	1.55	0.003
Cre11.g467575.t1.1	CLPB4	ClpB chaperone, Hsp100 family	1.55	0.003
Cre11.g467629.t1.1		PAS domain-containing protein	1.55	0.003
Cre11.g467644.t1.1	CLPB1	ClpB chaperone, Hsp100 family	1.55	0.003
Cre11.g467753.t1.1	HMO2	Heme oxygenase	1.55	0.003
Cre11.g468383.t1.1			1.55	0.003
Cre11.g476200.t1.2			1.55	0.003
Cre11.g476550.t1.2	ADH11	Alcohol dehydrogenase	1.55	0.003
Cre11.g477000.t1.2		Protein kinase domain-containing protein	1.55	0.003
Cre11.g477850.t1.1	TXC1	Transcriptional coactivator-like protein	1.55	0.003
Cre11.g478528.t1.1			1.55	0.003
Cre11.g482900.t1.1	RAB20	Small Rab-related GTPase	1.55	0.003
Cre12.g483600.t1.2		Ankyrin_rpt-contain_dom domain-containing protein	1.55	0.003
Cre12.g485418.t1.1			1.55	0.003
Cre12.g485900.t1.2			1.55	0.003
Cre12.g489700.t1.2	OTC1	Ornithine carbamoyltransferase	1.55	0.003
Cre12.g493550.t1.2	THK3	Thymidine kinase	1.55	0.003
Cre12.g495800.t1.1			1.55	0.003
Cre12.g496950.t1.1		Glutamine amidotransferase type-2 domain-containing protein	1.55	0.003
Cre12.g497900.t1.1			1.55	0.003
Cre12.g499500.t1.1	SAC3	Sulfur acclimation protein 3	1.55	0.003
Cre12.g503400.t1.2		Pre-mRNA splicing factor, SR-related protein	1.55	0.003
Cre12.g503600.t1.2		Leucine-Rich Repeat Protein	1.55	0.003
Cre12.g508050.t1.2		ARID domain-containing protein	1.55	0.003
Cre12.g508900.t1.2	MAPK6	Mitogen-Activated Protein Kinase 6	1.55	0.003
Cre12.g510300.t1.1	UBC21	E2 Ubiquitin conjugating enzyme	1.55	0.003
Cre12.g513600.t1.2			1.55	0.003
Cre12.g514550.t1.1			1.55	0.003
Cre12.g516500.t1.1	CUL2	Ubiquitin ligase SCF complex subunit Cullin	1.55	0.003
Cre12.g518107.t1.2		B-block_TFIIIC domain-containing protein	1.55	0.003
Cre12.g518200.t1.1	DNJ3	Protein disulfide isomerase	1.55	0.003
Cre12.g520350.t1.2	ALD1	Aldehyde dehydrogenase	1.55	0.003
Cre12.g521350.t1.2	SLY1	SM/Sec1-family protein, SLY1 homolog	1.55	0.003
Cre12.g522250.t1.2			1.55	0.003
Cre12.g527000.t1.2			1.55	0.003
Cre12.g530800.t1.1			1.55	0.003
Cre12.g542300.t1.2	GLYK1	Glycerate kinase	1.55	0.003
Cre12.g543350.t1.1	FDH2	Formaldehyde dehydrogenase	1.55	0.003
Cre12.g543902.t1.1		Glycerol kinase	1.55	0.003
Cre12.g544752.t1.1			1.55	0.003
Cre12.g551700.t1.2			1.55	0.003
Cre12.g554200.t1.1	VTI4	ER-Golgi Qb-SNARE, Memb/GS35/Bos1-family (Qb.II)	1.55	0.003
Cre12.g554953.t1.1	ETF2	Electron transfer flavoprotein beta subunit	1.55	0.003
Cre12.g556100.t1.2	SPAG1	Dynein assembly factor SPAG1	1.55	0.003
Cre12.g558050.t1.2			1.55	0.003
Cre12.g558100.t1.2	PRMT2	Protein-/Histone-arginine N-methyltransferase	1.55	0.003
Cre12.g560800.t1.2		M20_dimer domain-containing protein	1.55	0.003
Cre13.g562200.t1.1			1.55	0.003
Cre13.g562450.t1.2	IPB3	Importin beta, RAN-binding protein 7,8	1.55	0.003
Cre13.g566450.t1.2	ROC104	Rhythm of Chloroplast 104	1.55	0.003
Cre13.g567750.t1.2	PRP18	Pre-mRNA splicing factor	1.55	0.003
Cre13.g571450.t1.1			1.55	0.003
Cre13.g573150.t1.1		Purine 5'-nucleotidase	1.55	0.003
Cre13.g575300.t1.1		Protein kinase domain-containing protein	1.55	0.003
Cre13.g575900.t1.2	SE	predicted protein	1.55	0.003
Cre13.g577800.t1.1		G domain-containing protein	1.55	0.003
Cre13.g578451.t1.1	TSL1	Leucyl-tRNA synthetase	1.55	0.003
Cre13.g580050.t2.1			1.55	0.003
Cre13.g583600.t1.2	DGD1	galactolipid galactosyltransferase	1.55	0.003
Cre13.g591951.t1.1			1.55	0.003
Cre13.g592500.t1.1		MoCF_biosynth domain-containing protein	1.55	0.003
Cre14.g609030.t1.1		CN hydrolase domain-containing protein	1.55	0.003
Cre14.g613250.t1.1			1.55	0.003
Cre14.g613350.t1.1			1.55	0.003
Cre14.g614000.t1.1	CGL17	Conserved in the Green Lineage	1.55	0.003
Cre14.g615950.t1.1			1.55	0.003
Cre14.g616750.t1.1	PEX5	Peroxisomal targeting signal 1 receptor	1.55	0.003
Cre14.g617100.t1.2	SRS9	Serine/arginine-rich pre-mRNA splicing factor	1.55	0.003
Cre14.g617400.t1.2	HSP22F	Heat shock protein 22F	1.55	0.003
Cre14.g624550.t1.1			1.55	0.003
Cre14.g626500.t1.2			1.55	0.003
Cre14.g627488.t1.1			1.55	0.003
Cre14.g627850.t1.2			1.55	0.003
Cre14.g628350.t1.2	HSLV1	ATP-dependent subunit of mitochondrial HslUV protease	1.55	0.003
Cre14.g628702.t1.1			1.55	0.003
Cre14.g629000.t1.2	AXT1	Arabinose chain extension enzyme for HRGP 1	1.55	0.003
Cre14.g629550.t1.2		THUMP domain-containing protein	1.55	0.003
Cre14.g630400.t1.2		Aldo_ket_red domain-containing protein	1.55	0.003
Cre14.g633000.t1.2	ERV1	Thiol oxidase	1.55	0.003
Cre15.g634600.t1.1			1.55	0.003
Cre15.g636300.t1.2	CPN2	Tubulin folding cofactor B	1.55	0.003
Cre15.g637216.t1.1			1.55	0.003
Cre15.g641000.t1.2		RanBD1 domain-containing protein	1.55	0.003
Cre15.g643600.t1.2	SUFB	Iron-sulfur cluster assembly protein	1.55	0.003
Cre16.g647534.t1.2	NRX4	Nucleoredoxin	1.55	0.003
Cre16.g651350.t1.1	ATG17	AuTophaGy related	1.55	0.003
Cre16.g656300.t1.1	DPR1	dihydropicolinate (DAP) reductase	1.55	0.003
Cre16.g661700.t1.2		DUF3456 domain-containing protein	1.55	0.003
Cre16.g671900.t1.1	PIN4	Peptidyl-prolyl cis-trans isomerase, parvulin-type	1.55	0.003
Cre16.g673550.t1.1	CGLD36	5-methyl thioribose kinase-related protein	1.55	0.003
Cre16.g676200.t1.1		GB1/RHD3-type G domain-containing protein	1.55	0.003
Cre16.g678452.t1.1			1.55	0.003
Cre16.g678808.t1.1			1.55	0.003
Cre16.g679550.t1.1	FAP277	Flagellar Associated Protein 277	1.55	0.003
Cre16.g679950.t1.2	RFC3	DNA replication factor C complex subunit 3	1.55	0.003
Cre16.g682350.t1.1			1.55	0.003
Cre16.g682725.t1.1	GST2	Glutathione S-transferase	1.55	0.003
Cre16.g682800.t1.2			1.55	0.003
Cre16.g683250.t1.2		Golgi apparatus membrane protein TVP23	1.55	0.003
Cre16.g683707.t1.1			1.55	0.003
Cre16.g684150.t1.2			1.55	0.003
Cre16.g684750.t1.2		Aldo_ket_red domain-containing protein	1.55	0.003
Cre16.g687350.t1.2		Acyl-CoA oxidase/dehydrogenase	1.55	0.003
Cre16.g687950.t1.2	ETF1	Electron transfer flavoprotein alpha subunit	1.55	0.003
Cre16.g688050.t1.1			1.55	0.003
Cre16.g688550.t1.2	GSTS1	Glutathione S-transferase	1.55	0.003
Cre16.g689647.t1.1	AGO3	Argonaute-like protein	1.55	0.003
Cre16.g692050.t1.1	SYP3	ER-Golgi Qa-SNARE protein, Syntaxin5/Syx5/Sed5/Syp3-family (Qa.II)	1.55	0.003
Cre16.g692901.t1.1		CobW C-terminal domain-containing protein	1.55	0.003
Cre16.g693650.t1.1			1.55	0.003
Cre16.g695450.t1.1	UAF4	U2 snRNP auxiliary factor, large subunit	1.55	0.003
Cre17.g696350.t1.2			1.55	0.003
Cre17.g698850.t1.1	ISA2	Isoamylase-type starch debranching enzyme	1.55	0.003
Cre17.g703750.t1.2			1.55	0.003
Cre17.g704600.t1.2			1.55	0.003
Cre17.g704850.t1.2		Adenine phosphoribosyltransferase	1.55	0.003
Cre17.g706950.t1.2			1.55	0.003
Cre17.g707100.t1.1			1.55	0.003
Cre17.g707400.t1.2			1.55	0.003
Cre17.g708350.t1.2			1.55	0.003
Cre17.g709850.t1.2	ACK2	Acetate kinase	1.55	0.003
Cre17.g711650.t1.2	NUDC1	Nuclear distribution/movement family protein	1.55	0.003
Cre17.g712100.t1.2	MDAR1	monodehydroascorbate reductase	1.55	0.003
Cre17.g713900.t1.2	LST8	TOR kinase binding protein	1.55	0.003
Cre17.g718850.t1.1	RFA1	Replication protein A, 70 kDa DNA-binding subunit	1.55	0.003
Cre17.g722200.t1.2	MRPL11	Mitochondrial ribosomal protein L11	1.55	0.003
Cre17.g725450.t1.1		LisH domain-containing protein	1.55	0.003
Cre17.g728100.t1.2		M20_dimer domain-containing protein	1.55	0.003
Cre17.g728150.t1.2	YKT6	Endosomal R-SNARE protein, Yky6-family (R.II)	1.55	0.003
Cre17.g729150.t1.2		RRM domain-containing protein	1.55	0.003
Cre17.g730200.t1.2	PEX7	Peroxisomal targeting signal 2 receptor	1.55	0.003
Cre17.g730650.t1.2		VASt domain-containing protein	1.55	0.003
Cre17.g734200.t1.2	DPA1	LL-diaminopimelate aminotransferase, putative	1.55	0.003
Cre17.g735800.t1.2			1.55	0.003
Cre17.g738850.t1.2			1.55	0.003
Cre17.g740950.t1.2	ELIP6	High intensity light-inducible Lhc-like gene	1.55	0.003
Cre17.g742200.t1.1			1.55	0.003
Cre17.g742450.t1.1		Similar to Glutathione S-Transferase	1.55	0.003
Cre19.g750147.t1.1			1.55	0.003
Cre12.g509750.t1.2	MPPA2	Mitochondrial processing peptidase alpha subunit and Complex III Core II subunit	1.54	0.031
Cre16.g691850.t1.2	COX90	Mitochondrial cytochrome c oxidase subunit	1.53	0.009
Cre01.g045550.t1.2	APE2	solute carrier family 35 protein	1.53	0.004
Cre02.g145800.t1.2	MDY3	NAD-dependent malate dehydrogenase	1.52	0.029
PetD	petD	Cytochrome b6-f complex subunit 4 (17 kDa polypeptide)	1.51	0.004
Cre01.g051900.t1.2	RIP1	Rieske iron-sulfur protein of mitochondrial ubiquinol-cytochrome c reductase	0.66	0.042
Cre06.g265000.t1.2	HTR13	Histone H3	0.65	0.01
Cre01.g051500.t1.2	ULP1	Uncharacterized lumenal polypeptide	0.65	0.014
Cre14.g612450.t1.2	PRPL15	Chloroplast ribosomal protein L15	0.64	0.029
Cre06.g250902.t1.1	METH	Cobalamin-dependent methionine synthase	0.64	<0.001
Cre08.g372450.t1.2	PSBQ	Photosystem II Oxygen Evolution Enhancer protein 3	0.63	0.011
Cre12.g549550.t1.2	TUB2	beta-2 tubulin	0.61	0.015
Cre05.g242300.t1.2	EIF3D	Eukaryotic translation initiation factor 3, subunit D	0.61	0.024
Cre07.g328150.t1.1	PDI4	Protein disulfide isomerase	0.61	0.032
Cre03.g145967.t1.1		tRNA-binding domain-containing protein	0.61	0.035
Cre13.g568650.t1.2	RPS3A	Cytosolic 80S ribosomal protein S3a	0.59	0.001
Cre16.g658650.t1.1	MYO1	Myosin heavy chain, class XI	0.59	0.033
Cre16.g685400.t1.2		Short-chain dehydrogenase/reductase	0.59	0.005
Cre07.g344350.t1.2	TPP1	Chloroplast thylakoid processing peptidase	0.58	0.028
Cre17.g737250.t1.2	EFG5	U5 small nuclear ribonucleoprotein protein	0.58	0.028
Cre02.g142246.t1.1			0.58	0.014
Cre06.g272250.t1.1	PHC27	Pherophorin-chlamydomonas homolog 27	0.57	0.023
Cre05.g245950.t1.1	DRP1	Dynamin-related GTPase	0.56	0.002
Cre12.g557250.t1.2		Sarcaleumin-like protein	0.56	0.013
Cre06.g262700.t1.1	QCR7	Ubiquinol:cytochrome c oxidoreductase 14 kDa subunit, mitochondrial	0.56	0.014
Cre12.g484050.t1.2	RPL36	Cytosolic 80S ribosomal protein L36	0.55	0.009
Cre17.g698450.t1.2		Methenyltetrahydrofolate cyclohydrolase (EC 3.5.4.9)	0.55	0.034
Cre12.g498900.t1.2	RPS7	Cytosolic 80S ribosomal protein S7	0.54	0.002
Cre04.g229300.t1.1	RCA1	rubisco activase	0.54	0.002
Cre07.g356350.t1.1	DXS1	1-deoxy-D-xylulose 5-phosphate synthase, chloroplast precursor	0.53	0.024
Cre17.g734300.t1.1		AIG1-type G domain-containing protein	0.53	0.005
Cre06.g250100.t1.2	HSP70B	Heat shock protein 70B	0.53	0.001
Cre03.g181200.t1.2			0.53	0.025
Cre12.g492350.t1.2			0.53	0.043
Cre12.g538700.t1.2	CPLD62	Conserved in the Plant Lineage and Diatoms	0.52	0.026
Cre06.g297750.t1.2		SF3A3 splicing factor 3a, subunit 3	0.52	0.049
Cre06.g267100.t1.2	SRP68	Subunit of the Signal Recognition Particle	0.52	0.018
Cre12.g558600.t1.2			0.52	0.023
Cre03.g203450.t1.2	RPS21	Cytosolic 80S ribosomal protein S21	0.51	0.018
Cre16.g694208.t1.1			0.5	0.037
Cre08.g365450.t1.2			0.5	0.048
Cre01.g022650.t1.2		Beta-ureidopropionase	0.5	0.046
Cre09.g393150.t1.2	FOX1	Multicopper ferroxidase	0.5	0.017
Cre17.g702250.t1.1		Transient receptor potential ion channel protein	0.5	0.045
Cre02.g093350.t1.1			0.5	0.021
Cre16.g659150.t1.1			0.5	0.029
Cre01.g000900.t1.2	CPLD20	Conserved in the Plant Lineage and Diatoms	0.49	0.005
Cre06.g288700.t1.2	GYD1	Glycolate dehydrogenase	0.49	0.001
Cre06.g307500.t1.1	LCIC	Low-CO2 inducible protein C	0.49	0.023
Cre09.g396650.t1.2	PAT2	Phosphate acetyltransferase	0.49	0.024
Cre01.g043350.t1.2	CAO1	Chlorophyll a oxygenase, chloroplast precursor	0.48	0.008
Cre11.g479500.t1.2	PRPL4	Chloroplast ribosomal protein L4	0.48	0.012
Cre08.g360550.t1.1	ERM3	ERD4-related membrane protein	0.48	0.034
Cre01.g019850.t1.1	FTSH3	FtsH-like ATPase/metalloprotease	0.48	0.013
Cre08.g372100.t1.2	HSP70A	Heat shock protein 70A	0.48	0.011
Cre12.g561550.t1.2	CDS1	Mitochondrial half-size ABC transporter, membrane protein	0.48	0.046
Cre16.g656250.t1.1	SMP12	U1 small nuclear ribonucleoprotein	0.48	0.008
Cre17.g708300.t1.2	RPN12	26S proteasome regulatory subunit	0.47	0.017
Cre16.g658400.t1.2	FDX2	Apoferredoxin	0.47	0.017
Cre17.g732350.t2.1	GOX4	Glyoxal oxidase 4	0.47	0.017
Cre17.g703850.t1.2	DCC1	Outer Arm Dynein Docking Complex 1	0.47	0.017
Cre02.g080900.t1.2	PRX4	Peroxiredoxin, type II	0.47	0.005
Cre16.g653700.t1.1		PH domain-containing protein	0.47	0.031
Cre17.g705500.t1.1	PHC23	Pherophorin-chlamydomonas homolog 23	0.47	0.031
Cre12.g549000.t1.2	PHC4	Pherophorin-chlamydomonas homolog 4	0.47	0.005
Cre07.g351000.t1.1		Protein with WW and FF domains	0.47	0.017
Cre13.g573900.t1.2	NSS3	Sodium:solute symporter	0.47	0.017
Cre01.g045100.t1.2			0.47	0.017
Cre14.g632000.t1.1	CGE2	GrpE nucleotide release factor	0.46	0.02
Cre06.g260850.t1.2	NOP14	Nucleolar protein	0.46	0.02
Cre05.g245550.t1.1	PIK1	Phosphatidylinositol 4-kinase	0.46	0.036
Cre07.g341850.t1.2	INFB	Putative bacterial/organellar initiation factor 2 (IF-2)	0.46	0.02
Cre03.g149650.t1.1	CCD1	related to carotenoid 9,10-9',10' cleavage dioxygenase	0.46	0.038
Cre01.g024350.t1.2		Transmembrane 9 superfamily member	0.46	0.039
Cre13.g603850.t1.2			0.46	0.02
Cre08.g361850.t1.2			0.46	0.036
Cre02.g095077.t1.1			0.45	0.047
Cre10.g439150.t1.2	RPT5	26S proteasome regulatory subunit	0.45	0.007
Cre06.g269950.t1.2	CDC48	Cell Division Cycle protein 48	0.45	0.018
Cre12.g490000.t1.2	EIF2A	Eukaryotic translation initiation factor 2 subunit 1, eIF2-alpha subunit	0.45	0.04
Cre12.g493250.t1.2	FAP358	Flagellar Associated Protein 358	0.45	0.011
Cre09.g410950.t1.2	NIT1	Nitrate reductase	0.45	0.048
Cre02.g082450.t1.2			0.44	0.04
Cre12.g503300.t1.2		AIR carboxylase	0.44	0.018
Cre08.g359350.t1.2	CARB1	Biotin carboxylase	0.44	0.034
Cre12.g536800.t1.2	CGL52	Conserved in the Green Lineage	0.44	0.004
Cre07.g325746.t1.1	RPL38	Ribosomal protein L38	0.44	0.021
Cre12.g500150.t1.1	ALD5	Aldehyde dehydrogenase	0.43	0.004
Cre18.g750047.t1.1	FMG1	Flagella Membrane Glycoprotein 1A	0.43	0.012
Cre07.g331550.t1.2	PST1	Phosphoserine aminotransferase	0.43	0.023
Cre06.g258700.t1.1	PYC1	Pyruvate carboxylase	0.43	0.016
Cre13.g581450.t1.2	RPN7	26S proteasome regulatory subunit	0.42	0.019
Cre10.g444800.t1.2	CGL63	Conserved in the Green Lineage	0.42	0.004
Cre17.g721500.t1.2	STA2	Granule-bound starch synthase I	0.42	0.019
Cre07.g332950.t1.2	SFA1	SF-assemblin	0.42	0.035
Cre02.g105950.t1.2	FAP174	Flagellar Associated Protein 174	0.41	0.008
Cre07.g334900.t1.1		Methyl-accepting transducer domain-containing protein	0.41	0.01
Cre12.g520200.t1.1	CPL8	Pyridoxamine 5'-phosphate oxidase-like protein	0.41	0.009
Cre06.g250450.t1.2		Sodium:bile acid symporter	0.41	0.044
Cre04.g231026.t1.1	SRP43	43 kDa subunit of chloroplast signal recognition particle	0.4	0.044
Cre09.g402450.t1.2		AAA domain-containing protein	0.4	0.044
Cre17.g739752.t1.1		AAA domain-containing protein	0.4	0.029
Cre07.g352850.t1.2	PRPL32	Chloroplast ribosomal protein L32	0.4	0.043
Cre09.g388400.t1.2	RAT1	Chloroplast tscA maturation factor	0.4	0.005
Cre01.g004450.t1.2	CPLD42	conserved expressed membrane protein	0.4	0.007
Cre03.g151200.t1.2	CGLD16	Conserved in the Green Lineage and Diatoms	0.4	0.017
Cre16.g693600.t2.1	FAP137	Hydroxyproline-rich Flagellar Associated Protein137	0.4	0.041
Cre10.g430501.t1.1		PB1 domain-containing protein	0.4	0.009
Cre02.g082500.t1.1	PSAN	Photosystem I reaction center subunit N	0.4	0.041
Cre13.g604650.t2.1			0.39	0.027
Cre16.g671950.t1.1			0.39	0.028
Cre16.g676600.t1.1			0.39	0.03
Cre06.g294650.t1.2	AGT1	Alanine-glyoxylate transaminase	0.39	0.03
Cre02.g143200.t1.1	TSA1	Alanyl-tRNA-synthetase	0.39	0.027
Cre09.g416050.t1.2	AGS1	Argininosuccinate synthase	0.39	0.025
Cre06.g269450.t1.2	EIF3G	Eukaryotic translation initiation factor 3, subunit G	0.39	<0.001
Cre12.g511850.t1.2	GSK3	Glycogen Synthase Kinase 3	0.39	0.023
Cre13.g588700.t1.1		Iron-deficiency induced protein (Predicted protein)	0.39	0.028
Cre02.g143250.t1.2	IDH2	Isocitrate dehydrogenase, NAD-dependent	0.39	0.03
Cre09.g388355.t1.1	PHC33	Pherophorin-chlamydomonas homolog 33	0.39	0.026
Cre16.g663900.t1.2	PBGD1	Porphobilinogen deaminase	0.39	<0.001
Cre09.g388097.t1.1	OEP80	putative outer membrane chloroplast translocon protein	0.39	<0.001
Cre14.g630847.t1.1	TAL2	Putative transaldolase, plastid form	0.39	0.03
Cre07.g330200.t1.2	RSP9	Radial Spoke Protein 9	0.39	<0.001
Cre16.g691800.t1.1	FLVB	thylakoid flavodiiron protein	0.39	0.026
Cre16.g695300.t1.1			0.39	<0.001
Cre01.g051300.t1.1			0.39	<0.001
Cre11.g468377.t1.1			0.39	0.03
Cre17.g728250.t1.1			0.38	0.002
Cre12.g554103.t1.1	CGL74	conserved expressed TPR repeat protein	0.38	0.014
Cre14.g613800.t1.1			0.38	0.033
Cre09.g391652.t1.1			0.37	0.008
Cre04.g218700.t1.2	INFA	Chloroplast translation initiation factor, IF-1	0.37	0.001
Cre02.g087600.t1.1		SNF2-related DNA/RNA helicase	0.37	0.013
Cre04.g217929.t1.1		Sulfite oxidase	0.37	0.044
Cre13.g585100.t1.2		VHS domain-containing protein	0.37	0.013
Cre08.g378750.t1.1			0.37	0.038
Cre03.g144707.t1.1			0.36	0.003
Cre14.g614850.t1.1	FAP33	Flagellar Associated Protein 33	0.36	0.004
Cre03.g180800.t1.1	HDA16	Histone deacetylase	0.36	0.027
Cre17.g724200.t1.2	LAL1	La protein	0.36	0.028
Cre14.g616600.t1.2	FZL	Plastid-localized	0.36	0.032
Cre06.g311900.t1.2	RAB7	RAB-Like GTP binding Protein	0.36	0.009
Cre09.g416850.t1.2		Rhodanese domain-containing protein	0.36	0.042
Cre17.g710100.t1.1		Ribosome biogenesis protein WDR12 homolog	0.36	0.012
Cre12.g538500.t1.1		Utp12 domain-containing protein	0.36	0.004
Cre17.g697350.t1.2			0.35	0.007
Cre14.g625400.t1.1	RPT1	26S proteasome regulatory subunit	0.35	0.007
Cre01.g038400.t1.2	CRT2	Calreticulin 2, calcium-binding protein	0.35	0.032
Cre17.g745697.t1.1		DUF1336 domain-containing protein	0.35	0.003
Cre06.g258733.t1.1	LEU2	Isopropylmalate synthase	0.35	0.009
Cre13.g562550.t1.1	ARH1	NADP adrenodoxin-like ferredoxin reductase	0.35	0.025
Cre14.g617300.t1.2	PSL3	Signal peptide peptidase-like protein	0.35	0.009
Cre11.g479750.t1.2	SRP54L	Similar to Chloroplast SRP54	0.34	0.02
Cre03.g145507.t1.1			0.33	0.018
Cre16.g687200.t1.1			0.33	0.014
Cre06.g303700.t1.2			0.33	0.039
Cre12.g537581.t1.1		AICAR transformylase (EC 2.1.2.3) (EC 3.5.4.10) (IMP synthase) (Inosinicase) (Phosphoribosylaminoimidazolecarboxamide formyltransferase)	0.33	0.032
Cre03.g164000.t1.2	ANR1	Anaerobiosis-Related protein 1	0.33	0.037
Cre14.g630301.t1.1		CRM domain-containing protein	0.33	<0.001
Cre03.g213425.t1.1	COX23	Cytochrome c oxidase assembly protein	0.33	0.025
Cre16.g664700.t1.2	SHY1	Cytochrome c oxidase assembly protein, Surfeit 1-like protein	0.33	0.001
Cre01.g021600.t1.2	HEL1	DEAD-box RNA helicase	0.33	0.029
Cre03.g190100.t1.1	EIF3B	Eukaryotic translation initiation factor 3, subunit B	0.33	0.019
Cre06.g295450.t1.2	HPR1	Hydroxypyruvate reductase	0.33	0.001
Cre06.g268800.t1.2	IFT139	Intraflagellar transport protein 139	0.33	<0.001
Cre17.g723600.t1.2	IFT81	Intraflagellar Transport Protein 81	0.33	<0.001
Cre16.g673001.t1.1	LCI2	Low-CO2 inducible protein	0.33	0.028
Cre10.g436550.t1.2	LCI5	Low-CO2-inducible protein 5	0.33	0.001
Cre03.g145127.t1.1	DHC13	Outer Arm Dynein Heavy Chain alpha	0.33	0.048
Cre04.g219050.t1.1	SRR10	Pherophorin-chlamydomonas homolog with scavenger receptor related-repeats	0.33	0.037
Cre14.g611700.t1.1	PLAP8	Plastid lipid associated protein	0.33	0.001
Cre01.g051000.t1.1		Protein-/Histone-arginine N-methyltransferase	0.33	0.028
Cre03.g192850.t1.2		RNA cytidine acetyltransferase (18S rRNA cytosine acetyltransferase)	0.33	0.029
Cre03.g204250.t1.2	SAH1	S-Adenosyl homocysteine hydrolase	0.33	0.02
Cre09.g397400.t1.2		Short-chain dehydrogenase/reductase	0.33	<0.001
Cre14.g610501.t1.1		Short-chain dehydrogenase/reductase	0.33	0.014
Cre09.g401293.t1.1	SULTR3	Sulfate transporter	0.33	0.028
Cre08.g371650.t1.2	TATB	TatB-like sec-independent protein translocon subunit	0.33	0.015
Cre14.g624350.t1.2	VTE6	Tocopherol O-methyltransferase	0.33	0.025
Cre12.g501100.t1.2		tRNA (uracil-5-)-methyltransferase	0.33	0.037
Cre14.g609950.t1.2			0.33	0.039
Cre04.g216600.t1.2	RPT6	26S proteasome regulatory subunit	0.32	0.028
Cre06.g280650.t1.2	CGL59	Conserved in the Green Lineage	0.32	0.029
Cre12.g529600.t1.2	RPA1	DNA-directed RNA polymerase I subunit 1	0.32	0.046
Cre09.g394350.t1.2	NUP155	Nuclear pore protein	0.32	0.006
Cre16.g670300.t1.2		Nuclear pre-mRNA splicing factor and U1 snRNP Component	0.32	0.006
Cre16.g668600.t1.2			0.32	0.006
Cre01.g037850.t1.1	BCC2	Acetyl-CoA biotin carboxyl carrier	0.31	<0.001
Cre04.g223050.t1.2	CAH2	Carbonic anhydrase, alpha type, periplasmic	0.31	0.001
Cre07.g340450.t1.1	PKHD1	Similar to Fibrocystin	0.31	0.016
Cre01.g021650.t1.2			0.31	0.003
Cre16.g658526.t1.1			0.31	0.005
Cre17.g712300.t1.1			0.3	0.006
Cre09.g404650.t1.2		Vacuolar protein sorting-associated protein 51 homolog	0.3	0.017
Cre17.g729200.t1.1		Calcium uniporter protein	0.29	0.002
Cre05.g238900.t1.1	HEL25	DEAD/DEAH box helicase	0.29	0.035
Cre17.g747297.t1.1	FAP37	Flagellar Associated Protein 37	0.29	<0.001
Cre13.g572700.t1.2	IFT144	Intraflagellar transport protein 144	0.29	0.002
Cre17.g717800.t1.2		Nuclear pore protein	0.29	0.011
Cre10.g458350.t1.1	SRR16	Scavenger receptor cysteine rich (SRCR) protein	0.29	0.01
Cre12.g543100.t1.2		tRNA (adenine(58)-N(1))-methyltransferase non-catalytic subunit TRM6 (tRNA(m1A58)-methyltransferase subunit TRM6)	0.29	0.002
Cre09.g390282.t1.1			0.29	0.028
Cre13.g565450.t1.2	PURB	Adenylosuccinate lyase	0.28	0.01
Cre03.g146527.t1.1	GSD1	Glutamic-gamma-semialdehyde dehydrogenase	0.28	0.02
Cre13.g582250.t1.2		Mannosyl-glycoprotein endo-beta-N-acetylglucosaminidase (EC 3.2.1.96)	0.28	0.013
Cre06.g278165.t1.1		Peptidase_M11 domain-containing protein	0.28	0.001
Cre01.g029650.t1.1	VPS35	Subunit of Retromer complex	0.28	0.02
Cre06.g278225.t1.1			0.28	0.05
Cre06.g250300.t1.2	DHC1B	Cytoplasmic Dynein 1b Heavy Chain	0.27	0.002
Cre03.g190500.t1.2	GLC2A	Glucosidase IIa	0.27	0.018
Cre06.g259100.t1.1		NAM-associated domain-containing protein	0.27	<0.001
Cre03.g164600.t1.2	PMA3	P-type ATPase/cation transporter, plasma membrane	0.27	0.021
Cre16.g666334.t1.1	RFS1	putative raffinose synthase	0.27	0.012
Cre06.g308900.t1.2	TOB55	subunit of 55 kDa of the the TOB complex	0.27	0.006
Cre09.g391900.t1.1	TRXh2	Thioredoxin h1, cytosolic	0.27	0.004
Cre12.g508250.t1.1		USP domain-containing protein	0.27	0.003
Cre12.g526800.t1.2	GND1	6-phosphogluconate dehydrogenase, decarboxylating	0.26	<0.001
Cre09.g390986.t1.1		AA_TRNA_LIGASE_II domain-containing protein	0.26	0.005
Cre12.g500950.t1.2	CLPP4	active subunit of the chloroplast ClpP complex	0.26	0.014
Cre11.g467712.t1.1		CBM20 domain-containing protein	0.26	0.005
Cre05.g240850.t1.2	THIC	Hydroxymethylpyrimidine phosphate synthase	0.26	0.037
Cre12.g484250.t1.1	DHC1	Inner Arm Dynein Heavy Chain 1/f-alpha heavy chain	0.26	0.005
Cre03.g144064.t1.1		PDZ domain-containing protein	0.26	0.001
Cre10.g427300.t1.2	RSP2	Radial Spoke Protein 2	0.26	0.005
Cre03.g145727.t1.1		Tyrosine--tRNA ligase (EC 6.1.1.1)	0.26	0.001
Cre12.g502200.t1.2		W2 domain-containing protein	0.26	0.001
Cre11.g467769.t1.1			0.26	<0.001
Cre12.g510650.t1.2	FBP2	Fructose-1,6-bisphosphatase	0.25	0.025
Cre05.g242858.t1.1			0.24	0.032
Cre02.g144850.t1.2	CGLD26	Conserved in the Green Lineage and Diatoms	0.24	0.005
Cre12.g513200.t1.2	PGH1	Enolase	0.24	0.001
Cre01.g001100.t1.2			0.23	0.001
Cre11.g467597.t1.1		ABC transporter domain-containing protein	0.23	0.028
Cre06.g278255.t1.1			0.22	0.001
Cre02.g084000.t1.2			0.22	0.002
Cre02.g081650.t1.2			0.22	0.002
Cre12.g517150.t1.1	MET16	Adenylylphosphosulfate reductase	0.22	0.002
Cre06.g299150.t1.1	PHC26	Pherophorin-chlamydomonas homolog 26	0.21	0.002
Cre06.g261800.t1.2		Prephenate dehydratase	0.21	0.001
Cre09.g405050.t1.2	ATPVD2	Vacuolar ATP synthase subunit D	0.21	0.003
Cre11.g468356.t1.1			0.2	<0.001
Cre17.g720450.t1.1			0.2	<0.001
Cre07.g336750.t1.1			0.2	0.021
Cre07.g313250.t1.2		ABC transporter domain-containing protein	0.2	0.005
Cre06.g306601.t1.1	ANS1	Anthranilate synthase, alpha subunit	0.2	0.002
Cre02.g118950.t1.2	PRPS17	Chloroplast ribosomal protein S17	0.2	<0.001
Cre03.g144564.t1.1	MMP13	Matrix metalloproteinase	0.2	<0.001
Cre02.g107150.t1.1			0.19	<0.001
Cre12.g532800.t1.2			0.19	<0.001
Cre17.g696700.t1.2	PHC22	Pherophorin-chlamydomonas homolog 22	0.19	<0.001
Cre12.g507750.t1.1		Protein kinase domain-containing protein	0.19	0.002
Cre03.g188250.t1.2	STA6	ADP-glucose pyrophosphorylase small subunit	0.18	<0.001
Cre12.g483700.t2.1	RB38	Chloroplast-targeted RNA-binding protein	0.18	0.001
Cre10.g460050.t1.1	FLU	FLU protein, chloroplast precursor	0.18	<0.001
Cre02.g092900.t1.2	GUA1	GMP synthetase	0.18	<0.001
Cre03.g175400.t1.2	PGI1	Phosphoglucose isomerase	0.18	<0.001
Cre16.g668800.t1.1	MTA4	Predicted protein	0.17	0.002
Cre03.g196900.t1.2			0.16	0.003
Cre16.g683050.t1.1	RNJ1	chloroplast RNase J	0.16	0.001
Cre09.g391450.t1.2	HCP1	Hybrid-cluster protein	0.16	<0.001
Cre12.g508000.t1.1	CIM40	possible chloroplast protein translocon component Tic40	0.15	<0.001
Cre12.g546700.t1.1		RRM domain-containing protein	0.15	<0.001
Cre01.g049900.t1.1			0.14	<0.001
Cre01.g000850.t1.2	CPLD38	Conserved in the Plant Lineage and Diatoms	0.14	0.001
Cre08.g358580.t1.1	CMP1	Carbamoyl phosphate synthase, large subunit	0.13	<0.001
Cre12.g494450.t1.2	PRPS16	Chloroplast ribosomal protein S16	0.13	<0.001
Cre17.g727700.t1.1	HEL65	DEAD box ATP-dependent RNA helicase	0.13	<0.001
Cre09.g410750.t1.2	NII1	Nitrite reductase	0.13	<0.001
Cre04.g214150.t1.1	THI4	Thiazole biosynthetic enzyme	0.13	0.001
Cre06.g302700.t1.1			0.12	<0.001
Cre09.g396438.t1.1			0.12	<0.001
Cre08.g384000.t1.1	CYP771A1	Cytochrome P450, CYP197 superfamily	0.12	<0.001
Cre12.g510450.t1.2	RPS28	Cytosolic 80S ribosomal protein S28	0.12	<0.001
Cre05.g236050.t1.1			0.1	<0.001
Cre02.g120250.t2.1	STT7	Chloroplast protein kinase required for state transitions	0.09	<0.001
Cre03.g180750.t1.2	METE	Cobalamin-independent methionine synthase	0.07	<0.001
Cre04.g220200.t3.1			0.03	<0.001

## Sheet: Table S4
Table S4 Differentially expressed proteins of C. reinhardtii 21gr when comparing co-cultures vs mono-cultures at high temperature.
Protein ID	Gene name	Functional description	Fold change	P value
Cre11.g467629.t1.1		PAS domain-containing protein	4.1	0.036
Cre01.g007774.t1.1		RING-type domain-containing protein	3.6	0.029
Cre11.g468383.t1.1			3.43	0.043
Cre12.g491952.t2.1			3.35	0.034
Cre03.g168550.t1.1	AOT3	Amino acid transporter	3.33	0.03
Cre04.g224750.t1.2	VAM1	Endosomal R-SNARE protein, Vamp7/Nyv1-family (R.III)	2.93	0.02
Cre16.g695450.t1.1	UAF4	U2 snRNP auxiliary factor, large subunit	2.92	0.009
Cre17.g708350.t1.2			2.91	0.024
Cre02.g076200.t1.1		Alpha-aminoacylpeptide hydrolase	2.89	0.02
Cre02.g095111.t1.1		Vacuolar Sorting Receptor	2.85	0.039
Cre05.g243050.t1.2	TRXF2	Thioredoxin f2, chloroplast precursor	2.82	0.012
Cre06.g270850.t1.2		SNF2-related DNA/RNA helicase	2.77	0.044
Cre17.g732850.t1.2	SCO1	Cytochrome c oxidase assembly factor, SCO1/SenC	2.73	0.032
Cre11.g467767.t1.1	NUO13	NADH:ubiquinone oxidoreductase 18 kDa subunit	2.72	0.027
Cre06.g250902.t1.1	METH	Cobalamin-dependent methionine synthase	2.64	0.022
Cre01.g032500.t1.2	DNJ8	DnaJ-like protein	2.64	0.037
Cre06.g251150.t1.2	OHP2	low CO2 and stress-induced one-helix protein	2.61	0.009
Cre04.g213985.t1.1		J domain-containing protein	2.55	0.027
Cre08.g364100.t1.2			2.49	<0.001
Cre09.g406150.t1.1			2.49	<0.001
Cre07.g327350.t1.2	CDPK8	Calcium/calmodulin-dependent protein kinase	2.49	<0.001
Cre01.g015950.t1.2	CPL11	translation factor	2.49	<0.001
Cre08.g372400.t1.2	UBC19	E2 Ubiquitin conjugating enzyme	2.38	0.016
Cre02.g097400.t1.2	EIF5A	Eukaryotic initiation factor, eIF-5A	2.38	0.016
Cre06.g257950.t1.2	AST4	aspartate aminotransferase	2.33	0.023
Cre02.g079800.t1.2	ASA6	Mitochondrial F1F0 ATP synthase associated protein 6	2.26	0.014
Cre13.g580050.t2.1			2.21	0.019
Cre12.g518107.t1.2		B-block_TFIIIC domain-containing protein	2.19	0.03
Cre03.g200655.t1.1	DEG4	DegP protease and Glycoside hydrolase family 3 protein	2.19	0.03
Cre03.g201664.t1.1	GIT2	Gaa1-like membrane protein, component of GPI transamidase complex	2.19	0.03
Cre01.g028550.t1.2	OTU1	OTU-like cysteine protease	2.19	0.027
Cre10.g464850.t1.2	MSRA5	Peptide methionine-S-sulfoxide reductase	2.19	0.027
Cre10.g450550.t1.1		Pheophorbide a oxygenase-related protein	2.19	0.027
Cre12.g530800.t1.1			2.17	0.019
Cre14.g629000.t1.2	AXT1	Arabinose chain extension enzyme for HRGP 1	2.17	0.019
Cre02.g108400.t1.2	DAD1	Putative defender against death (DAD) protein	2.17	0.019
Cre12.g490000.t1.2	EIF2A	Eukaryotic translation initiation factor 2 subunit 1, eIF2-alpha subunit	2.16	0.005
Cre13.g562200.t1.1			2.15	0.012
Cre09.g399350.t1.1			2.15	0.012
Cre12.g534600.t1.2	TOM20	Mitochondrial translocase of outer membrane, 20 kDa	2.12	0.039
Cre02.g114850.t1.2			2.08	0.019
Cre16.g690500.t1.2	NHP2	Nucleolar protein, Small subunit of H/ACA snoRNPs	2.02	0.033
Cre14.g632450.t1.1			1.95	0.001
Cre17.g742450.t1.1		Similar to Glutathione S-Transferase	1.94	0.033
Cre02.g107200.t1.1			1.94	0.033
Cre16.g678452.t1.1			1.93	0.008
Cre07.g334200.t1.2	HEL38	DEAD box ATP-dependent RNA helicase	1.93	0.008
Cre03.g179901.t1.1			1.93	0.008
Cre14.g613250.t1.1			1.91	0.012
Cre06.g293700.t1.2	MRPL7	Mitochondrial ribosomal protein L7/L12	1.91	0.012
Cre06.g270650.t1.2	MRPL43	Putative mitochondrial ribosomal protein L43	1.91	0.012
Cre15.g636300.t1.2	CPN2	Tubulin folding cofactor B	1.91	0.012
Cre06.g307850.t1.2			1.91	0.012
Cre03.g164700.t1.2			1.91	0.018
Cre16.g663600.t1.2	PHT7	Sodium-dependent phosphate transporter, major facilitator superfamily	1.85	0.033
Cre01.g047265.t1.1	PHC52	Pherophorin-chlamydomonas homolog 52	1.84	0.03
Cre13.g586550.t1.2	CYB4	Cytochrome b5 flavohemoprotein	1.83	0.048
Cre07.g325600.t1.1	GRX5	Glutaredoxin, CGFS type	1.83	0.048
Cre02.g106400.t1.1	PDAT1	Lecithin:cholesterol acyltransferase	1.83	0.048
Cre16.g678213.t1.1		Palmitoyl-protein hydrolase 1 (Palmitoyl-protein thioesterase 1)	1.83	0.048
Cre02.g078777.t1.1	PHC16	Pherophorin-chlamydomonas homolog 16	1.83	0.048
Cre09.g411200.t1.2	TEF5	Rieske [2Fe-2S] domain, putative, chloroplast location proposed	1.8	0.007
Cre05.g233950.t1.2	CGL129	Conserved in the Green Lineage	1.76	0.029
Cre09.g391726.t1.1			1.74	0.023
Cre12.g508500.t1.2			1.73	0.049
Cre17.g734200.t1.2	DPA1	LL-diaminopimelate aminotransferase, putative	1.69	0.022
Cre12.g557600.t1.1	ADK4	Adenylate kinase	1.68	0.026
Cre16.g665250.t1.2	APE1	acclimation of photosynthesis to environment	1.66	0.029
Cre03.g171350.t1.2	SEC61A	SEC61-alpha subunit of ER-translocon	1.66	0.031
Cre01.g033550.t1.2	PDI2	Protein disulfide isomerase	1.63	0.01
Cre01.g005050.t1.1			1.58	0.035
Cre17.g707100.t1.1			1.56	0.009
Cre09.g400997.t1.1			1.56	0.009
Cre11.g478850.t1.2		PAP_fibrillin domain-containing protein	1.56	0.009
Cre06.g260250.t1.2	CEM1	putative proton extrusion protein cemA, chloroplastic	1.56	0.009
Cre17.g710100.t1.1		Ribosome biogenesis protein WDR12 homolog	1.56	0.009
Cre16.g674250.t1.2	SRS10	Serine/arginine-rich pre-mRNA splicing factor	1.56	0.009
Cre14.g629550.t1.2		THUMP domain-containing protein	1.56	0.009
Cre06.g304500.t1.2	ZYS4	Zygote-specific protein	1.56	0.009
Cre05.g241950.t1.2	VDAC2	Voltage-dependent anion-selective channel protein	1.55	0.002
Cre06.g304350.t1.2	COX12	Mitochondrial cytochrome c oxidase subunit	1.53	0.019
Rps18	rps18	30S ribosomal protein S18, chloroplastic	1.5	0.032
Cre09.g386735.t1.1	DLA1	Dihydrolipoamide acetyltransferase	0.66	0.02
Cre12.g519180.t1.1	EFT1a	Elongation factor Ts-like protein	0.65	0.02
Cre11.g476050.t1.2	DHC15	Flagellar outer arm dynein heavy chain gamma	0.64	0.032
Cre16.g651750.t1.2	TSI	isoleucyl-tRNA synthetase	0.64	0.035
Cre02.g111300.t1.1			0.62	0.005
Cre02.g095104.t1.1			0.62	0.005
Cre14.g624550.t1.1			0.62	0.005
Cre17.g706950.t1.2			0.62	0.005
Cre06.g289500.t1.2			0.62	0.005
Cre12.g544752.t1.1			0.62	0.005
Cre16.g685217.t1.1			0.62	0.005
Cre06.g261400.t1.1			0.62	0.005
Cre17.g703750.t1.2			0.62	0.005
Cre06.g278126.t1.1			0.62	0.005
Cre03.g144667.t1.1	ClpT4	Additional subunit of chloroplast ClpP complex	0.62	0.005
Cre06.g300800.t1.2	PRPL27	Chloroplast ribosomal protein L27	0.62	0.005
Cre03.g180750.t1.2	METE	Cobalamin-independent methionine synthase	0.62	0.005
Cre01.g009250.t1.1	TOP2	DNA topoisomerase II	0.62	0.005
Cre06.g292800.t1.1	UBC17	E2 Ubiquitin conjugating enzyme	0.62	0.005
Cre05.g247550.t1.2		Glutathione S-transferase	0.62	0.005
Cre12.g543902.t1.1		Glycerol kinase	0.62	0.005
Cre17.g698850.t1.1	ISA2	Isoamylase-type starch debranching enzyme	0.62	0.005
Cre06.g259650.t1.2	MPA7	Metallophosphoesterase/metallo-dependent phosphatase	0.62	0.005
Cre13.g562550.t1.1	ARH1	NADP adrenodoxin-like ferredoxin reductase	0.62	0.026
Cre06.g288750.t1.2	CBP20	Nuclear RNA cap-binding protein	0.62	0.005
Cre03.g145127.t1.1	DHC13	Outer Arm Dynein Heavy Chain alpha	0.62	0.018
Cre06.g278152.t1.1		Peptidase_M11 domain-containing protein	0.62	0.005
Cre16.g675500.t1.2	FKB16-5	Peptidyl-prolyl cis-trans isomerase, FKBP-type	0.62	0.005
Cre16.g671900.t1.1	PIN4	Peptidyl-prolyl cis-trans isomerase, parvulin-type	0.62	0.005
Cre10.g449550.t1.2	PRX3	Peroxiredoxin, type II	0.62	0.005
Cre03.g176400.t1.1		Protein kinase domain-containing protein	0.62	0.005
Cre10.g417950.t1.2		Ribosome biogenesis protein BOP1 homolog	0.62	0.005
Cre03.g191850.t1.1		Short-chain dehydrogenase/reductase	0.62	0.005
Cre09.g391949.t1.1		U2 snRNP auxiliary factor large subunit	0.62	0.005
Cre12.g538950.t1.2		UBD domain-containing protein	0.62	0.005
Cre13.g573800.t1.2		Uridine kinase	0.62	0.005
Cre10.g446200.t1.2			0.62	0.005
Cre16.g687182.t1.1			0.62	0.005
Cre02.g108850.t1.2	PRPL17	Chloroplast ribosomal protein L17	0.6	0.017
Cre09.g391023.t1.1		Serine/threonine-protein phosphatase	0.6	0.05
Cre12.g513500.t1.2	XAB2	Transcription-coupled DNA repair protein, possible splicing factor	0.58	0.038
Cre16.g682750.t1.2			0.58	0.001
Cre12.g559250.t1.2	FTT1	14-3-3 protein	0.57	0.019
Cre06.g300750.t1.1			0.57	0.019
Rpob2	rpoB2	Plastid-encoded RNA polymerase subunit beta C-terminal section	0.56	0.049
Cre12.g510300.t1.1	UBC21	E2 Ubiquitin conjugating enzyme	0.55	0.047
Cre06.g280950.t1.2	PYK2	Pyruvate kinase	0.55	0.046
Cre06.g293950.t1.2	SHMT2	Serine hydroxymethyltransferase	0.55	0.049
Cre12.g513600.t1.2			0.54	0.04
Cre02.g083950.t1.1	PSRP3	Plastid-specific ribosomal protein 3	0.54	0.001
Cre03.g204250.t1.2	SAH1	S-Adenosyl homocysteine hydrolase	0.54	0.027
Cre17.g737250.t1.2	EFG5	U5 small nuclear ribonucleoprotein protein	0.54	0.012
Cre13.g587800.t1.1			0.53	0.023
Cre12.g484000.t1.2	BCX1	Acetyl-CoA carboxylase beta-carboxyltransferase subunit	0.53	0.03
Cre16.g654500.t1.1	EIF3F	Eukaryotic translation initiation factor 3, subunit F	0.53	0.023
Rpoc2	rpoC2	Plastid-encoded RNA polymerase subunit beta	0.53	0.038
Cre10.g432800.t1.2	RPSA	Cytosolic 80S ribosomal protein Sa	0.52	0.003
Cre09.g392350.t1.2	CGLD37	glycine-rich RNA-binding protein	0.52	0.044
Cre04.g221700.t1.2	COX3	Mitochondrial cytochrome c oxidase subunit III	0.52	0.034
Cre01.g012450.t1.1		HECT-type E3 ubiquitin transferase (EC 2.3.2.26)	0.51	0.022
Cre11.g467640.t1.1			0.51	0.007
Cre02.g084000.t1.2			0.5	0.034
Cre07.g352850.t1.2	PRPL32	Chloroplast ribosomal protein L32	0.5	0.034
Cre06.g268600.t1.2	NAB1	Nucleic acid binding protein	0.5	0.02
Cre12.g516500.t1.1	CUL2	Ubiquitin ligase SCF complex subunit Cullin	0.5	0.034
Cre10.g418100.t1.1	POA3	20S proteasome alpha subunit C	0.49	0.048
Cre04.g215150.t1.2	SSS1	soluble starch synthase I	0.49	0.001
Cre12.g502200.t1.2		W2 domain-containing protein	0.49	0.027
Cre06.g288600.t1.1			0.48	0.012
Cre16.g663500.t1.2	RPN10	26S proteasome regulatory subunit	0.48	0.012
Cre02.g079300.t1.2	VPS4	AAA-ATPase of VPS4/SKD1 family	0.48	0.012
Cre16.g679950.t1.2	RFC3	DNA replication factor C complex subunit 3	0.48	0.012
Cre09.g386400.t1.2	FAP124	Flagellar Associated Protein 124	0.48	0.024
Cre12.g550700.t1.2		Formyl_trans_N domain-containing protein	0.48	0.012
Cre08.g364800.t1.2		Formylglycinamide ribonucleotide amidotransferase	0.48	0.016
Cre08.g378150.t1.1	GLD2	Glucose-6-phosphate dehydrogenase	0.48	0.027
Cre10.g443000.t1.2	ATM3	Half-size ABC transporter, membrane protein	0.48	0.008
Cre10.g451400.t1.1	CNX1E	Molybdenum cofactor biosynthesis protein	0.48	0.012
Cre12.g551552.t1.1	PHC60	Pherophorin-chlamydomonas homolog 60	0.48	0.012
Cre12.g504950.t1.2	UOX1	Urate oxidase II	0.48	0.012
Cre16.g679164.t1.1			0.48	0.012
Cre08.g362650.t1.1	IFT140	Intraflagellar Transport Protein 140	0.47	0.02
Cre12.g503600.t1.2		Leucine-Rich Repeat Protein	0.47	0.014
Cre02.g086887.t1.1		Peptidase S59 domain-containing protein	0.47	0.009
Cre06.g257850.t1.2		Phosphoprotein phosphatase 2C-related	0.47	0.03
Cre06.g278239.t1.1	SRS7	Serine/arginine-rich pre-mRNA splicing factor	0.47	0.027
Cre02.g087600.t1.1		SNF2-related DNA/RNA helicase	0.47	0.037
Cre14.g610351.t1.1			0.47	0.03
Cre08.g381702.t1.1		Aldedh domain-containing protein	0.46	0.023
Cre01.g003550.t1.1		Rhodanese domain-containing protein	0.44	0.019
Cre06.g286350.t1.2	UMM6	UbiE/COQ5 methyltransferase family protein	0.44	0.019
Cre12.g549000.t1.2	PHC4	Pherophorin-chlamydomonas homolog 4	0.43	0.044
Cre01.g044800.t1.2	PFL1	Pyruvate-formate lyase	0.43	0.044
Cre14.g619166.t1.1	CSK6	Casein kinase II-related Ser/Thr kinase, alpha chain	0.42	0.032
Cre04.g217932.t1.1	PRPL35	Chloroplast ribosomal protein L35	0.42	0.042
Cre01.g019950.t1.2	DNJ7	DnaJ-like protein	0.42	0.01
Cre02.g090650.t1.1	SEC20	Qb-SNARE protein, Sec20-family	0.42	0.006
Cre07.g321200.t1.2		SET domain-containing protein	0.42	0.028
Cre06.g308900.t1.2	TOB55	subunit of 55 kDa of the the TOB complex	0.42	0.042
Cre13.g602450.t1.2			0.42	0.004
Cre12.g483600.t1.2		Ankyrin_rpt-contain_dom domain-containing protein	0.41	0.018
Cre16.g671100.t1.2		COP9 signalosome complex subunit 3	0.41	0.02
Cre02.g091150.t1.1	SEC24A	COP-II coat subunit	0.41	0.018
Cre13.g577800.t1.1		G domain-containing protein	0.41	0.038
Cre12.g513150.t1.2	MIA40	mitochondrial intermembrane space protein involved in protein import.	0.41	0.02
Cre16.g691000.t1.2	EFP1	Organellar elongation factor P	0.41	0.018
Cre19.g750847.t1.1		PHB domain-containing protein	0.41	0.027
Cre01.g007850.t1.2	TEF29	Predicted protein	0.41	0.045
Cre07.g356400.t1.2	POC7	similar to GMP phosphodiesterase, delta subunit	0.41	0.022
Cre08.g385200.t1.1	SMP3	Small nuclear ribonucleoprotein SmE	0.41	0.026
Cre05.g244950.t1.2		Translocon-associated protein beta	0.41	0.018
Cre09.g401350.t1.2			0.41	0.022
Cre06.g254600.t1.1			0.41	0.018
Cre12.g559800.t1.2		Glutathione S-transferase	0.4	0.008
Cre06.g310100.t1.2		Protein kinase domain-containing protein	0.4	0.02
Cre11.g468350.t1.2			0.39	<0.001
Cre14.g627488.t1.1			0.39	<0.001
Cre10.g452200.t1.1			0.39	<0.001
Cre06.g279700.t1.1			0.39	0.026
Cre16.g693650.t1.1			0.39	0.026
Cre02.g114450.t1.2			0.39	0.05
Cre13.g569850.t1.2	AMT4	Ammonium transporter	0.39	<0.001
Cre12.g554200.t1.1	VTI4	ER-Golgi Qb-SNARE, Memb/GS35/Bos1-family (Qb.II)	0.39	0.033
Cre02.g108450.t1.2	FAP280	Flagellar Associated Protein 280, transcriptional coactivator-like	0.39	0.033
Cre13.g575300.t1.1		Protein kinase domain-containing protein	0.39	<0.001
Cre08.g358552.t1.1			0.39	0.026
Cre03.g143907.t1.1		Histone acetyltransferase	0.38	0.049
Cre09.g392692.t1.1	MAGOH	Mago nashi component of the Exon Junction Complex	0.38	0.006
Cre02.g097250.t1.1		transportin-3 family protein	0.38	0.012
Cre03.g179860.t1.1		tRNA-(m5C) methyltransferase	0.38	0.005
Cre06.g292100.t1.2			0.38	0.005
Cre01.g017900.t1.1			0.38	0.011
Cre10.g452500.t1.2			0.37	0.041
Cre11.g468377.t1.1			0.37	0.014
Cre09.g394251.t1.1	PF16	Central pair associated protein	0.37	0.014
Cre08.g382500.t1.2	RPS25	Cytosolic 80S ribosomal protein S25	0.37	0.028
Cre08.g381450.t1.2	OPR35	OctotricoPeptide Repeat Protein	0.37	0.044
Cre03.g176550.t1.1	PRMT5	Protein-/Histone-arginine N-methyltransferase	0.37	0.009
Cre17.g741000.t1.2		Signal sequence receptor subunit alpha (Translocon-associated protein subunit alpha)	0.37	0.036
Cre01.g049950.t1.1	VLE1	Sporangin	0.37	0.033
Cre10.g432000.t1.2	DDB1	UV-damaged DNA binding complex subunit 1 protein	0.37	0.044
Cre01.g022650.t1.2		Beta-ureidopropionase	0.36	0.016
Cre16.g656300.t1.1	DPR1	dihydropicolinate (DAP) reductase	0.36	0.016
Cre03.g168050.t1.2		Global Transcription factor	0.36	0.04
Cre10.g433600.t1.2		Methylenetetrahydrofolate reductase	0.36	0.004
Cre05.g248500.t1.2	TRXO	Thioredoxin o	0.36	0.016
Cre12.g531900.t1.2	FLVA	thylakoid flavodiiron protein	0.36	0.043
Cre16.g684150.t1.2			0.35	0.022
Cre14.g628050.t1.2	COG1	Component of oligomeric golgi complex	0.35	0.018
Cre01.g023350.t1.1	THO2	Oligoendopeptidase	0.35	0.028
Cre12.g522350.t1.2	TSW1	Trryptophanyl-tRNA synthetase	0.35	0.016
Cre06.g275650.t1.2	RPN3	26S proteasome regulatory subunit	0.34	0.02
Cre12.g511850.t1.2	GSK3	Glycogen Synthase Kinase 3	0.34	0.003
Cre09.g394850.t1.2	TEF24	LrgB-like protein	0.34	0.003
Cre12.g524100.t1.2	CBP80	mRNA cap-binding protein	0.34	0.005
Cre12.g505400.t1.2		Related to platelet-activating factor acetylhydrolase	0.34	0.034
Cre06.g297750.t1.2		SF3A3 splicing factor 3a, subunit 3	0.34	0.006
Cre12.g552200.t1.2	STA4	Starch phosphorylase	0.34	0.027
Cre17.g744547.t1.1			0.33	0.002
Cre14.g613800.t1.1			0.33	0.002
Cre05.g232002.t1.1		acyl-CoA oxidase/dehydrogenase superfamily protein	0.33	0.003
Cre12.g489700.t1.2	OTC1	Ornithine carbamoyltransferase	0.33	0.003
Cre12.g530300.t1.2	FKB16-3	peptidyl-prolyl cis-trans isomerase, FKBP-type	0.33	0.01
Cre10.g425100.t1.2		PNPLA domain-containing protein	0.33	0.003
Cre01.g016050.t1.2	PRP8	Splicing factor, component of the U5 snRNP and of the spliceosome	0.33	0.001
Cre03.g156100.t1.2			0.32	0.005
Cre16.g695300.t1.1			0.32	0.022
Cre11.g478240.t1.1		COP9 signalosome complex subunit 4	0.32	0.005
Cre13.g584200.t1.2		Glutaredoxin/malate transporter fusion protein	0.32	0.045
Cre14.g621000.t1.2		Pre-mRNA splicing factor	0.32	0.005
Cre03.g161800.t1.2		VWFA domain-containing protein	0.32	0.005
Cre17.g724350.t1.2	POA5	20S proteasome alpha subunit E	0.31	0.034
Cre08.g384750.t1.1	AMA3	Alpha-amylase	0.31	0.015
Cre12.g528000.t1.2	FAP303	Flagellar Associated Protein 303	0.31	0.005
Cre02.g084350.t1.2	CGLD1	GDT1 family protein	0.31	<0.001
Cre08.g375500.t1.2	ATF1	Glucosamine-fructose-6-phosphate aminotransferase	0.31	0.023
Cre07.g352400.t1.2		Inositol polyphosphate related phosphatase	0.31	0.006
Cre02.g146600.t1.2	AP4M4	Mu4-Adaptin	0.31	0.018
Cre05.g241750.t1.2	PDK3	Pyruvate dehydrogenase kinase	0.31	0.018
Cre06.g310450.t1.2		TFIIB-type domain-containing protein	0.31	0.017
Cre10.g463600.t1.2	TGL17	Triacylglycerol lipase	0.31	0.023
Cre16.g675602.t1.1			0.3	0.006
Cre13.g590650.t1.2		DUF1421 domain-containing protein	0.3	0.027
Cre03.g197350.t1.2			0.3	0.018
Cre03.g165300.t1.1			0.29	0.029
Cre09.g406983.t1.1		CobW C-terminal domain-containing protein	0.29	0.009
Cre06.g303300.t1.2	CYN37	Peptidyl-prolyl cis-trans isomerase, cyclophilin-type	0.29	0.003
Cre04.g214502.t1.1	UGE	UDP-D-glucose/UDP-D-galactose 4-epimerase 5	0.29	0.004
Cre12.g497900.t1.1			0.28	0.003
Cre16.g676200.t1.1		GB1/RHD3-type G domain-containing protein	0.28	0.003
Cre06.g249300.t1.2	ARP5	Actin-related protein, putative SWR-C component	0.27	<0.001
Cre06.g292550.t1.2	FAP15	Flagellar Associated Protein 15	0.27	<0.001
Cre03.g213537.t1.1		Nascent polypeptide-associated complex subunit beta	0.27	<0.001
Cre12.g495250.t1.1	FAP31	TPR-Repeat Flagellar Associated Protein 31	0.27	0.006
Cre12.g519900.t1.2			0.26	0.014
Cre02.g093350.t1.1			0.26	0.02
Cre14.g616750.t1.1	PEX5	Peroxisomal targeting signal 1 receptor	0.26	0.004
Cre17.g721900.t1.2	COG5	Component of oligomeric golgi complex	0.25	0.004
Cre05.g234700.t1.1	PYK3	Pyruvate kinase	0.25	0.002
Cre14.g628702.t1.1			0.24	<0.001
Cre03.g203450.t1.2	RPS21	Cytosolic 80S ribosomal protein S21	0.24	0.009
Cre02.g112750.t1.2		SBP-type domain-containing protein	0.23	0.003
Cre17.g702750.t1.2		Short-chain dehydrogenase/reductase	0.23	0.005
Cre01.g037850.t1.1	BCC2	Acetyl-CoA biotin carboxyl carrier	0.22	0.001
Cre06.g284650.t1.2	MKP6	Dual-specificity protein phosphatase	0.22	0.002
Cre14.g633650.t1.1	PRP6	Splicing factor, component of the U4/U6-U5 snRNP complex	0.22	0.003
Cre06.g270750.t1.1			0.2	0.008
Cre13.g586200.t1.2			0.19	0.001
Cre01.g004300.t1.2	ASN1	Asparagine synthase	0.19	0.036
Cre12.g529600.t1.2	RPA1	DNA-directed RNA polymerase I subunit 1	0.18	0.003
Cre12.g560300.t1.2			0.18	<0.001
Cre09.g393150.t1.2	FOX1	Multicopper ferroxidase	0.1	0.001

## Sheet: Table S5
Table S5 Differentially expressed proteins of S. meliloti 1021 mono-culture when comparing high vs normal temperature.
Protein ID	Gene name	Functional description	Fold change	P value
Q92M33	ibpA	Probable heat shock protein	12.19	<0.001
O31186	adhA	Alcohol dehydrogenase	9.44	<0.001
Q926F9	sm_b20931	ABC transporter, periplasmic solute-binding protein	9.31	0.001
Q92Z87	hspC2	HspC2 heat shock protein	8.85	0.002
Q926H4	sm_b21103	ABC sugar transporter, ATP-binding protein	7.89	0.001
Q92XY1	sma2023	AB hydrolase-1 domain-containing protein	7.56	0.003
Q92VA9	sm_b21295	Putative small heat shock protein, hsp20 family	7.45	0.003
Q92XQ0	sma2213	Aldehyde dehydrogenase, NAD(P)-dependent	7.29	<0.001
Q92VB0	sm_b21294	Putative small heat shock protein, hsp20 family	6.57	<0.001
Q92L05	smc04388	Probable omega-amino acid--pyruvate aminotransferase	5.2	0.002
P35471	groL5	60 kDa chaperonin 5 (GroEL protein 5) (Protein Cpn60 5)	4.66	0.001
Q92QZ8	rpsR	30S ribosomal protein S18	4.27	0.049
Q92UP9	abfA	Putative alpha-L-arabinofuranosidase protein	4.26	0.001
Q92Z32	azu1	Pseudoazurin	4.13	0.006
Q92ZM2	sma0799	ABC transporter, periplasmic solute-binding protein	3.93	0.003
Q03842	flaB	Flagellin B	3.92	0.014
Q92ZQ3	groS4	10 kDa chaperonin 4 (GroES protein 4) (Protein Cpn10 4)	3.87	0.023
Q92JX5	smc03993	Hypothetical transmembrane protein	3.86	0.007
Q92QH1	rpsJ	30S ribosomal protein S10	3.75	0.002
Q92XZ2	sma2000	ABC transporter, periplasmic solute-binding protein	3.74	0.015
Q92WD6	ugpC	sn-glycerol-3-phosphate import ATP-binding protein UgpC	3.6	<0.001
Q92SR2	gst3	Putative glutathione S-transferase	3.6	0.03
Q926H3	sm_b21135	ABC transporter, periplasmic solute-binding protein	3.58	0.002
Q92ST3	infC	Translation initiation factor IF-3	3.49	0.022
Q92YE8	sma1697		3.31	0.003
Q92QG2	rpmC	50S ribosomal protein L29	3.29	0.041
P35474	groS5	10 kDa chaperonin 5 (GroES protein 5) (Protein Cpn10 5)	3.29	0.028
Q92W87	sm_b20476	Putative ABC transporter periplasmic dipeptide-binding protein	3.22	0.036
Q9X4F5	hmgA	Homogentisate 1,2-dioxygenase (HGDO) (Homogentisate oxygenase) (Homogentisic acid oxidase) (Homogentisicase)	3.18	<0.001
Q92S84	smc02235	AsnC_trans_reg domain-containing protein	3.12	0.003
Q92MK7	clpB	Chaperone protein ClpB	3.1	<0.001
Q92M59	smc04009	UPF0335 protein R02793	3.09	0.022
Q92TF8	agaL2	Probable alpha-galactosidase (Melibiase) protein	3.09	0.03
Q92MM2	smc02415	Putative allantoin ABC transporter, periplasmic solute-binding component	3	0.019
P48948	rpsT	30S ribosomal protein S20	2.98	0.031
Q92SW3	rbfA	Ribosome-binding factor A	2.92	0.009
O08248	surE	5'-nucleotidase SurE (Nucleoside 5'-monophosphate phosphohydrolase)	2.83	0.013
Q92MG2	smc00712	Conserved hypothetical transmembrane protein	2.83	0.016
Q92QF7	rpsN	30S ribosomal protein S14	2.81	0.015
Q92LP7	smc03107	N-acetyltransferase domain-containing protein	2.8	0.009
Q92YS7	sma1438	ABC transporter, periplasmic solute-binding protein	2.8	0.035
Q92WD3	sm_b20423	Adenosylmethionine-8-amino-7-oxononanoatetransami nase	2.71	0.011
Q92SA4	pstS	Phosphate binding periplasmic protein	2.69	0.004
Q92U93	ddhA	Putative glucose-1-phosphate cytidylyltransferase protein	2.68	0.023
Q92M26	azu2	Pseudoazurin	2.68	0.001
Q930R9	sma0235	Dihydroxy-acid dehydratase	2.67	0.003
Q92TL4	ggt	Putative gamma-glutamyltranspeptidase protein	2.67	0.018
Q92K80	smc04226	Putative serine protease inhibitor	2.66	0.015
Q92TQ8	sm_b20750	Gluconate 5-dehydrogenase	2.65	0.019
P58342	actP2	Copper-transporting ATPase 2	2.65	0.023
Q92WN2	sm_b20314	Glycerone kinase	2.64	0.019
P95631	katA	Catalase A	2.62	0.022
Q930W1	sma0157	ABC transporter, periplasmic solute-binding protein	2.59	0.02
Q92PC4	nadE2	Glutamine-dependent NAD(+) synthetase (NAD(+) synthase [glutamine-hydrolyzing])	2.56	0.012
Q92RM6	atpF2	ATP synthase subunit b 2 (ATP synthase F(0) sector subunit b 2) (ATPase subunit I 2) (F-type ATPase subunit b 2) (F-ATPase subunit b 2)	2.56	0.004
Q92PY4	tgt	Queuine tRNA-ribosyltransferase (Guanine insertion enzyme) (tRNA-guanine transglycosylase)	2.55	0.039
Q92TK6	sm_b20593	DUF4142 domain-containing protein	2.54	0.03
Q92PV2	ald	Alanine dehydrogenase	2.53	0.012
Q92WE4	sm_b20410	ABC transporter, periplasmic solute-binding protein	2.52	0.042
Q92TE2	gabD1	Probable succinate-semialdehyde dehydrogenase [NADP+] protein	2.51	0.017
Q92PK9	smc00530	Probable ABC transporter	2.48	0.04
Q92TD8	smc02775	Putative L-fucose dehydrogenase (D-threo aldose 1-dehydrogenase)	2.45	0.022
Q92VA2	sm_b21302	D-ribose pyranase	2.43	0.027
Q92WR8	sm_b20271		2.43	0.02
Q7ANP3	exsI	Putative transcriptional regulator protein	2.42	0.025
Q92XQ7	sma2199	ABC transporter, periplasmic solute-binding protein	2.4	0.02
Q92MB8	smc00662		2.39	0.036
Q52995	fadB1	Probable enoyl-CoA hydratase	2.39	0.025
Q926E0	sm_b20634	Putative sugar uptake ABC transporter periplasmic solute-binding protein	2.38	0.009
Q92QV3	smc01757	Rhodanese domain-containing protein	2.36	0.012
Q92RL7	sohB	Probable proteinase	2.35	0.039
Q92S49	pncB	Nicotinate phosphoribosyltransferase (NAPRTase)	2.35	0.015
Q92L38	smc03864	Putative amino acid-binding periplasmic (Signal peptide) ABC transporter	2.32	0.002
Q92SV4	cmk	Cytidylate kinase (CK) (Cytidine monophosphate kinase) (CMP kinase)	2.32	0.037
Q92QF2	rpmD	50S ribosomal protein L30	2.29	0.05
Q92KX1	smc04094		2.28	0.001
P42374	dnaK	Chaperone protein DnaK (HSP70) (Heat shock 70 kDa protein) (Heat shock protein 70)	2.28	0.009
P58264	thiG	Thiazole synthase	2.27	0.04
Q92KM8	smc00767		2.24	<0.001
Q92N78	proC	Pyrroline-5-carboxylate reductase (P5C reductase) (P5CR) (PCA reductase)	2.24	0.024
Q59746	nosZ	Nitrous-oxide reductase (N(2)OR) (N2O reductase)	2.21	<0.001
Q92PA9	smc00140	Putative amino-acid binding periplasmic protein	2.17	0.002
Q92SA6	smc02148	Polyphosphate:ADP phosphotransferase 1 (Polyphosphate kinase PPK2 1)	2.16	0.045
Q92MB2	smc00656	N-acetyltransferase domain-containing protein	2.16	0.001
Q92S67	qxtA	Putative quinol oxidase subunit I transmembrane protein	2.15	0.042
Q92T28	mgsA	Methylglyoxal synthase (MGS)	2.15	0.006
Q926F0	sm_b21461	Putative sugar uptake ABC transporter periplasmic solute-binding protein	2.09	0.002
Q92QF4	rplR	50S ribosomal protein L18	2.09	0.024
Q926I0	lacE	ABC transporter, periplasmic solute-binding protein	2.08	0.048
Q92KL7	smc00921	Hypothetical signal peptide protein	2.07	0.011
Q92QV8	smc00620	Hypothetical signal peptide protein	2.07	0.001
Q92WC3	eutD	EutD	2.07	0.046
Q92RC2	ilvE2	Probable branched-chain-amino-acid aminotransferase	2.05	<0.001
Q92K12	smc02735		2.04	0.023
Q92UJ9	sm_b21003	Probable oxidoreductase	2.04	0.026
Q9EYJ6	mdh	Malate dehydrogenase	2.03	0.005
Q92QC9	smc01261	Magnesium transporter MgtE	2.02	0.035
Q92M85	smc03973		2.01	0.044
Q92XD4	sm_b20025		2.01	0.014
Q92M03	rpsU2	30S ribosomal protein S21 B	2.01	0.042
P02344	hupB	DNA-binding protein HRm	2.01	0.002
Q92Q98	eno	Enolase (2-phospho-D-glycerate hydro-lyase) (2-phosphoglycerate dehydratase)	2.01	0.003
Q92K42	smc01460	CMD domain-containing protein	2	0.001
Q92NQ4	smc01446		2	0.035
Q92RX6	aceA	Isocitrase (Isocitratase) (Isocitrate lyase)	1.99	0.002
Q92P75	znuA	High-affinity zinc uptake system protein ZnuA	1.97	0.014
P58346	syrB3	Probable transcriptional regulator syrB3	1.94	0.022
Q92KL4	smc00907	Hypothetical transmembrane protein	1.93	0.041
Q92Q64	smc02111	Phasin_2 domain-containing protein	1.92	0.013
Q92M81	gap	Glyceraldehyde-3-phosphate dehydrogenase	1.92	0.011
Q92PI5	smc00499	Hypothetical transmembrane protein	1.89	0.032
P15189	gltX	Glutamate--tRNA ligase (Glutamyl-tRNA synthetase) (GluRS)	1.89	0.006
Q92RW0	dppA1	Putative amino acid or peptide ABC transporter, periplasmic solute-binding component	1.89	0.025
Q92LX0	smc03162	Hypothetical transmembrane protein	1.87	0.016
Q92WN0	sm_b20316	ABC transporter, periplasmic solute-binding protein	1.87	0.035
Q92PV0	smc00935		1.86	0.044
Q92Q65	smc02112		1.85	0.004
Q92V05	sm_b21353	ABC transporter, periplasmic solute-binding protein	1.85	0.032
Q92TQ7	sm_b20751	3-hydroxyisobutyrate dehydrogenase (HIBADH)	1.84	0.002
Q92QZ7	rpsF	30S ribosomal protein S6	1.84	0.017
Q92SC8	frcB	Putative fructose ABC-type transport system, periplasmic component	1.84	0.007
Q92R76	smc02378	Probable glycine betaine ABC transporter, periplasmic substrate-binding component	1.83	0.017
Q92KJ7	smc00020		1.83	0.035
Q92L39	rplS	50S ribosomal protein L19	1.83	0.033
Q92QH9	rplJ	50S ribosomal protein L10	1.83	0.026
Q92MJ0	smc02451	Parvulin-like PPIase (Peptidyl-prolyl cis-trans isomerase plp) (Rotamase plp)	1.82	0.02
Q92UF8	sm_b20879		1.81	0.004
Q92SF7	smc01723	Hypothetical transmembrane protein	1.8	0.008
Q92YY1	sma1337	ABC transporter, periplasmic solute-binding protein	1.8	0.002
Q92LH1	ppa	Inorganic pyrophosphatase (Pyrophosphate phospho-hydrolase) (PPase)	1.8	0.035
Q59747	glnA	Glutamine synthetase (GS) (Glutamate--ammonia ligase) (Glutamine synthetase I beta) (GSI beta)	1.78	<0.001
Q92PL9	thrA	Homoserine dehydrogenase	1.77	0.034
Q92M02	smc03935	TPR_REGION domain-containing protein	1.76	0.009
Q7ANN8	sm_b20964	Alkyl hydroperoxide reductase C (Peroxiredoxin) (Thioredoxin peroxidase)	1.75	0.019
Q92KX6	purH	Bifunctional purine biosynthesis protein PurH [Includes: Phosphoribosylaminoimidazolecarboxamide formyltransferase (AICAR transformylase); IMP cyclohydrolase (ATIC) (IMP synthase) (Inosinicase)]	1.75	0.002
Q926F4	araA	ABC transporter, periplasmic solute-binding protein	1.75	0.006
Q926D4	sodC	Superoxide dismutase [Cu-Zn]	1.74	0.037
Q92LK6	atpA	ATP synthase subunit alpha (ATP synthase F1 sector subunit alpha) (F-ATPase subunit alpha)	1.74	0.009
Q92ST1	rplT	50S ribosomal protein L20	1.73	0.028
Q92V80	hutU	Urocanate hydratase (Urocanase) (Imidazolonepropionate hydrolase)	1.73	0.011
Q92QW2	purM	Phosphoribosylformylglycinamidine cyclo-ligase (AIR synthase) (AIRS) (Phosphoribosyl-aminoimidazole synthetase)	1.72	0.001
Q92R55	dapA	4-hydroxy-tetrahydrodipicolinate synthase (HTPA synthase)	1.72	0.007
Q92RM5	atpF1	ATP synthase subunit b 1 (ATP synthase F(0) sector subunit b 1) (ATPase subunit I 1) (F-type ATPase subunit b 1) (F-ATPase subunit b 1)	1.72	0.018
P42885	ureC	Urease subunit alpha (Urea amidohydrolase subunit alpha)	1.71	0.037
Q92ZA5	sma1082		1.71	0.037
Q8VRZ3	hppA	K(+)-insensitive pyrophosphate-energized proton pump (Membrane-bound proton-translocating pyrophosphatase) (Pyrophosphate-energized inorganic pyrophosphatase) (H(+)-PPase)	1.71	0.003
P54222	betB1	Betaine aldehyde dehydrogenase 1 (BADH 1)	1.71	0.001
Q92MU8	smc01977	Sugar-binding periplasmic protein	1.7	<0.001
Q92RY1	smc00762	Putative glutamine synthetase	1.7	0.027
Q92M51	smc04020	Hypothetical transmembrane protein	1.69	0.016
Q92LM0	smc02514	Putative glycerol-3-phosphate and glycerol ABC transporter, periplasmic solute-binding component	1.69	0.019
Q92Q96	lpdA1	Dihydrolipoyl dehydrogenase	1.67	0.002
Q92ZC5	sma1043		1.66	0.031
Q92TR9	sm_b20724	Conserved hypothetical exported protein	1.65	<0.001
Q92PJ4	rpe	Ribulose-phosphate 3-epimerase	1.62	0.044
Q92SX7	smc02897	Putative cytochrome C transmembrane protein	1.61	0.017
Q92R20	cysS	Cysteine--tRNA ligase (Cysteinyl-tRNA synthetase) (CysRS)	1.61	0.001
Q9Z3S2	zwf	Glucose-6-phosphate 1-dehydrogenase (G6PD)	1.6	0.005
Q926G9	sm_b21144	Putative choline uptake ABC transporter periplasmic solute-binding protein	1.6	0.002
Q92QH8	rplL	50S ribosomal protein L7/L12	1.6	0.039
Q926G7	sm_b21345	ABC transporter, periplasmic solute-binding protein	1.59	0.003
Q92TC5	trxA	Thioredoxin	1.58	0.041
Q92NW2	smc04289	Solute-binding protein	1.58	0.006
P50174	phaA	Acetyl-CoA acetyltransferase (Acetoacetyl-CoA thiolase) (Beta-ketothiolase)	1.58	0.041
Q9Z3R9	aglK	Alpha-glucoside transport ATP-binding protein AglK	1.58	0.01
Q930R4	sma0247	FAA_hydrolase domain-containing protein	1.57	0.03
Q92S11	rhaS	Autoinducer 2-binding protein LsrB	1.57	0.007
Q92Q60	smc02106	HIT family protein	1.56	0.031
Q92P43	smc04290	Probable amidase	1.55	0.048
Q92QG5	rplV	50S ribosomal protein L22	1.55	0.024
O87821	lysS	Lysine--tRNA ligase (Lysyl-tRNA synthetase) (LysRS)	1.55	0.018
Q92T27	glk	Glucokinase (Glucose kinase)	1.55	0.013
Q92K04	smc01827	Putative uracil and uridine ABC transporter, ATP-binding component	1.54	0.041
Q92UK8	sm_b20993	Acyl-CoA dehydrogenase	1.54	0.044
Q92SW6	rimP	Ribosome maturation factor RimP	1.53	0.023
Q92KJ1	smc00041	Hypothetical transmembrane protein	1.52	0.046
Q92QH6	rpoC	DNA-directed RNA polymerase subunit beta' (RNAP subunit beta') (RNA polymerase subunit beta') (Transcriptase subunit beta')	1.52	0.002
Q92NN1	panB	3-methyl-2-oxobutanoate hydroxymethyltransferase (Ketopantoate hydroxymethyltransferase) (KPHMT)	1.51	0.03
Q92X75	sm_b20087		0.67	0.043
Q92SQ1	smc00396	4HBT domain-containing protein	0.65	0.033
Q92N68	rplY	50S ribosomal protein L25 (General stress protein CTC)	0.65	0.048
Q92RJ1	dxs	1-deoxy-D-xylulose-5-phosphate synthase (1-deoxyxylulose-5-phosphate synthase) (DXP synthase) (DXPS)	0.65	0.033
Q92MZ0	smc01824	N-acetyltransferase domain-containing protein	0.64	0.024
Q92PR3	smc00244	Putative transport system permease ABC transporter	0.64	0.024
Q92VI1	sm_b21218	Glutamine--fructose-6-phosphate aminotransferase [isomerizing]	0.64	0.024
Q92X15	sm_b20147	Alcohol dehydrogenase	0.64	0.024
Q92XE2	sm_b20017	Putative sugar ABC transporter ATP-binding protein ABC TRANSPORTER	0.64	0.024
Q92V37	pphA	Putative serinethreonine protein phosphatase	0.64	0.024
Q92LL6	fur	Ferric uptake regulation protein	0.64	0.024
Q92PS4	glmS	Glutamine--fructose-6-phosphate aminotransferase [isomerizing] (D-fructose-6-phosphate amidotransferase) (GFAT) (Glucosamine-6-phosphate synthase) (Hexosephosphate aminotransferase) (L-glutamine--D-fructose-6-phosphate amidotransferase)	0.63	0.037
Q92NJ1	smc01582	Putative alcohol dehydrogenase	0.61	0.019
Q92KM1	smc00824		0.61	0.008
Q92SA0	argD	Acetylornithine aminotransferase (ACOAT)	0.61	0.004
Q925Y6	tufA	Elongation factor Tu (EF-Tu)	0.6	0.004
Q92NH9	rpiB	Putative ribose 5-phosphate isomerase B	0.6	0.017
Q92X71	sm_b20091	DUF892 domain-containing protein	0.59	0.013
Q92Y93	kup2	Probable potassium transport system protein kup 2	0.58	0.038
Q92VK3	gntK	Gluconokinase	0.58	0.014
Q92NR8	cspA2	Probable cold shock transcription regulator	0.58	0.024
Q92QQ2	clpX	ATP-dependent Clp protease ATP-binding subunit ClpX	0.58	0.033
Q92KX2	acsA1	Acetyl-coenzyme A synthetase (AcCoA synthetase) (Acs) (Acetate--CoA ligase) (Acyl-activating enzyme)	0.56	0.006
Q92JS2	smc03833	DUF1232 domain-containing protein	0.55	0.05
Q92Q33	smc02075	Fe-S_biosyn domain-containing protein	0.55	0.047
Q92PU5	smc00941		0.55	0.047
Q92QI2	nusG	Transcription termination/antitermination protein NusG	0.55	0.009
Q92SU3	lepA	Elongation factor 4 (EF-4) (Ribosomal back-translocase LepA)	0.55	0.032
Q92VA0	sm_b21304	Putative NG,NG-dimethylarginine dimethylaminohydrolase (Dimethylargininase) protein	0.54	0.002
Q92VI3	sm_b21216	ABC transporter, ATP-binding protein	0.54	0.029
Q925X7	rpsM	30S ribosomal protein S13	0.54	0.023
Q92MY5	ureG	Urease accessory protein UreG	0.53	0.001
Q92PU8	trkH	Trk system potassium uptake protein	0.53	0.001
Q92P07	smc04163	Transcription regulator lysR family	0.53	0.001
Q92M77	smc03984		0.53	0.001
Q92LZ6	smc03941	Conserved hypothetical transmembrane protein	0.53	0.001
Q92MJ6	smc02445	Methyltransf_11 domain-containing protein	0.53	0.001
Q92R72	smc02382	DAGKc domain-containing protein	0.53	0.001
Q92NK0	smc01842	Probable transcriptional regulator	0.53	0.019
Q92KF9	smc01760	Hypothetical transmembrane protein	0.53	<0.001
Q92SG4	smc01730	Probable hydrolase	0.53	0.001
Q92NS8	smc01416		0.53	0.027
Q92SL6	smc01164		0.53	0.001
Q92RY0	smc00763		0.53	0.001
Q92QY6	smc00586	Putative DNA polymerase III chi subunit	0.53	0.001
Q92PJ1	smc00505		0.53	0.001
Q92PD4	smc00459	Dipeptide epimerase	0.53	0.001
Q92PN7	smc00271	Periplasmic solute-binding protein	0.53	0.001
Q92XP8	sma2217	Decarboxylase	0.53	0.001
Q92Y08	sma1968	Amidotransferase	0.53	0.001
Q92YT4	sma1427	ABC transporter, periplasmic solute-binding protein	0.53	0.025
Q92Z24	sma1256		0.53	0.001
Q930Q7	sma0259	Abhydrolase_3 domain-containing protein	0.53	0.001
Q930R8	sma0237	Dehydrogenase	0.53	0.001
Q930Z8	sma0091	Lectin-like protein BA14k	0.53	0.001
Q931B5	sma0062	Transcriptional regulator, GntR family	0.53	0.001
Q92UX7	sm_b21380	Catechol 1,2-dioxygenase	0.53	0.001
Q92UZ6	sm_b21362	Hypothetical membrane-anchored protein	0.53	0.001
Q92TP4	sm_b20771		0.53	0.001
Q92W63	sm_b20500	Putative aldoketo reductase protein	0.53	0.001
Q92W91	sm_b20472	Probable carbamoyltransferase	0.53	0.001
Q92WF6	sm_b20397	Probable oxidoreductase	0.53	0.001
Q92WJ4	sm_b20359		0.53	0.001
Q92WZ5	sm_b20167		0.53	0.001
Q92WZ7	sm_b20165		0.53	0.001
Q92X35	sm_b20127	ABC transporter, periplasmic solute-binding protein	0.53	0.001
Q92LI1	sdhC	Succinate dehydrogenase cytochrome b556 subunit	0.53	0.001
Q92TK2	repA3	Probable replication protein	0.53	0.001
Q92SW9	recR	Recombination protein RecR	0.53	0.001
Q92Q49	smc02095	Putative zinc metalloprotease R01501	0.53	0.001
Q92L19	ispG	4-hydroxy-3-methylbut-2-en-1-yl diphosphate synthase (flavodoxin) (1-hydroxy-2-methyl-2-(E)-butenyl 4-diphosphate synthase)	0.53	0.001
Q92L22	ispA	Probable geranyltranstransferase	0.53	0.001
Q92SP3	gst4	Putative glutathione S-transferase	0.53	0.001
Q92PF3	folK	2-amino-4-hydroxy-6-hydroxymethyldihydropteridine pyrophosphokinase (6-hydroxymethyl-7,8-dihydropterin pyrophosphokinase)	0.53	0.001
Q92NG4	eryD	Ery operon transcriptional repressor, DeoR family	0.53	0.001
Q92NH6	eryC	Putative D-erythrulose-1-phosphate dehydrogenase	0.53	0.001
Q92TE8	dnaQ	DNA polymerase III subunit epsilon	0.53	0.001
Q92YL0	cyaI3	CyaI3 adenylate/guanylate cyclase	0.53	0.001
Q92YM4	cheB3	Protein-glutamate methylesterase/protein-glutamine glutaminase of group 3 operon	0.53	0.001
Q92XA5	btuC	ABC transporter, permease	0.53	0.001
B2FDC9	acpP	Acyl carrier protein (ACP)	0.53	0.001
Q92JX4	smc03995		0.52	0.039
Q92L79	smc03819	Cyclic nucleotide-binding domain-containing protein	0.52	0.039
Q92PX5	smc01198	Hypothetical transmembrane protein	0.52	0.022
Q92RS6	smc00828	Nudix hydrolase domain-containing protein	0.52	0.039
Q931B8	sma0058	N-acylglucosamine 2-epimerase family protein	0.52	0.021
Q92V23	sm_b21334	Hypothetical exported glutamine-rich protein	0.52	0.022
Q92WS2	sm_b20267	Putative D-amino acid dehydrogenase protein	0.52	0.022
Q92WX8	sm_b20184	Putative ABC transporter ATP-binding protein	0.52	0.039
Q92X17	sm_b20145	Sialidase domain-containing protein	0.52	0.031
Q92PR0	qor	Probable quinone oxidoreductase	0.52	0.028
Q92QN9	nuoN1	NADH-quinone oxidoreductase subunit N 1 (NADH dehydrogenase I subunit N 1) (NDH-1 subunit N 1)	0.52	0.021
Q926D1	dac	Serine-type D-Ala-D-Ala carboxypeptidase	0.52	0.021
Q92T04	smc02866	Putative transcriptional regulator	0.51	0.034
Q92PP6	smc00262	Putative 3-ketoacyl-CoA thiolase	0.51	0.034
Q92TH0	sm_b21630		0.51	0.006
Q7APG0	frcC	Putative fructose ABC-type transport system, permease component	0.51	0.016
Q92UG9	sm_b20868	Histidine kinase	0.5	<0.001
Q92QM9	dnaE1	DNA polymerase III subunit alpha	0.5	0.015
Q92XA8	cpo	Chloride peroxidase	0.5	0.013
Q92LT7	bkdB	Dihydrolipoamide acetyltransferase component of pyruvate dehydrogenase complex	0.5	0.047
Q92M36	smc04037	Putative amino acid or peptide ABC transporter, periplasmic solute-binding component	0.49	0.048
Q92JS0	smc03872	LysM domain-containing protein	0.49	0.016
Q92N60	smc02700	tRNA-nucleotidyltransferase/poly(A) polymerase	0.49	0.02
Q930W8	sma0144		0.49	0.048
Q92W27	cyaF6	Probable adenylate cyclase protein	0.49	<0.001
Q9Z3R3	acsA2	Acetoacetyl-coenzyme A synthetase (Acetoacetyl-CoA synthetase)	0.49	0.002
Q92LA1	leuD	3-isopropylmalate dehydratase small subunit (Alpha-IPM isomerase) (IPMI) (Isopropylmalate isomerase)	0.48	0.004
Q92RE6	smc00084		0.47	0.023
Q92TX6	sm_b20661	Putative sugar uptake ABC transporter ATP-binding protein	0.47	0.046
Q52985	phnH	Alpha-D-ribose 1-methylphosphonate 5-triphosphate synthase subunit PhnH (RPnTP synthase subunit PhnH)	0.47	0.014
Q92RN0	kup1	Probable potassium transport system protein kup 1	0.47	0.028
Q92K47	smc01439	Aspartate kinase	0.46	0.043
Q7APB5	pckR	Putative phosphoenolpyruvate carboxykinase regulator transcription regulator	0.46	0.036
Q92M45	gltB	Probable glutamate synthase NADPH large chain	0.46	0.008
Q02635	aatA	Aspartate/prephenate aminotransferase (AspAT / PAT) (Transaminase A)	0.46	<0.001
Q92LR9	smc03132	Oxidoreductase	0.45	0.009
Q92KV7	smc02787	Hypothetical transmembrane protein	0.45	0.009
Q92SB2	smc02199	DUF4365 domain-containing protein	0.45	0.009
Q92SC2	smc02160	Probable permease	0.45	0.03
Q92NC0	smc01546		0.45	0.04
Q92PF9	smc00471	Histidine kinase	0.45	0.047
Q92TY2	sm_b20654		0.45	0.009
Q92QL7	plsY	Glycerol-3-phosphate acyltransferase (Acyl-PO4 G3P acyltransferase) (Acyl-phosphate--glycerol-3-phosphate acyltransferase) (G3P acyltransferase) (GPAT) (Lysophosphatidic acid synthase) (LPA synthase)	0.45	0.028
Q92LM5	glpD	Glycerol-3-phosphate dehydrogenase	0.45	0.04
Q92RS2	glcE	Probable glycolate oxidase subunit	0.45	0.009
Q92LQ4	smc03117	Putative methionine ABC transporter, permease component	0.44	0.013
Q92PW4	smc01184	Hypothetical transmembrane protein	0.44	0.011
Q92Q92	smc01038	Ribosome association toxin RatA	0.44	0.007
Q92RF9	smc00072	Glutathione-dependent peroxiredoxin	0.44	0.004
Q92XW4	sma2061		0.44	0.043
Q92Y86	sma1819	Amidohydro_3 domain-containing protein	0.44	0.042
Q92U96	sm_b21413		0.44	0.032
Q92WG1	sm_b20392	Putative transcriptional regulator	0.44	0.015
Q92WJ7	sm_b20356	Histidine kinase	0.44	0.04
Q92X56	sm_b20106	Putative transcriptional regulator protein	0.44	0.046
Q92LL5	sitA	Manganese ABC transporter periplasmic substrate binding protein	0.44	0.013
Q92SM0	iolB	Putative myo-inositol catabolism protein	0.44	0.007
P26503	exoB	UDP-glucose 4-epimerase (Galactowaldenase)	0.44	0.049
Q92T40	cpaE1	Putative response regulator	0.44	0.012
Q92XA6	btuF	ABC transporter, periplasmic solute-binding protein	0.44	0.024
Q92TF0	aroE	Shikimate dehydrogenase (NADP(+)) (SDH)	0.44	0.042
Q92P78	zur	Ferric uptake regulation protein	0.43	0.003
Q92JW3	smc03176	Lactamase_B domain-containing protein	0.43	0.003
Q92NR9	smc01426	Methyltransf_11 domain-containing protein	0.43	0.003
Q92QC8	smc01260	Putative transcription regulator	0.43	0.003
Q92PY1	smc01203	Hypothetical transmembrane protein	0.43	0.003
Q92KG6	smc00581		0.43	0.013
Q92SU7	smc00345		0.43	0.003
Q92PP7	smc00261	Putative fatty-acid-CoA ligase	0.43	0.003
Q92YM9	sma1550	Response regulator	0.43	0.003
Q92YX5	sma1349	Transcriptional regulator, GntR family	0.43	0.003
Q92VF0	sm_b21252	Putative glycosyltransferase protein	0.43	0.003
Q92V82	sm_b21161	Microcystinase C (MlrC)	0.43	0.016
Q92VZ9	sm_b20808	Putative membrane-anchored protein	0.43	0.003
Q92TT6	sm_b20702	Putative regulatory protein, possibly two-component response regulator	0.43	0.003
Q92WG4	sm_b20389	Diguanylate cyclase	0.43	0.003
Q92WI2	sm_b20371	Putative ribose-5-phosphate isomerase	0.43	0.003
Q92X95	sm_b20067	PPC domain-containing protein	0.43	0.003
Q930W9	rpoE6	RNA polymerase ECF sigma factor	0.43	0.003
P80011	smc02839	Transposase for insertion sequence element ISRM3	0.43	0.003
Q9EXV0	pqqC	Pyrroloquinoline-quinone synthase (Coenzyme PQQ synthesis protein C) (Pyrroloquinoline quinone biosynthesis protein C)	0.43	0.003
Q7WUM8	hmp	Flavohemoprotein (Flavohemoglobin) (Hemoglobin-like protein) (Nitric oxide dioxygenase) (NO oxygenase) (NOD)	0.43	0.003
Q92RV8	dppC1	Putative amino acid or peptide ABC transporter, permease component	0.43	0.019
Q92LU9	cobI	Probable precorrin-2 C20-methyltransferase	0.43	0.003
Q92UW6	xsc	Probable sulfoacetaldehyde acetyltransferase	0.42	0.006
Q92P02	smc04168		0.42	0.006
Q92M84	smc03974	5-formyltetrahydrofolate cyclo-ligase	0.42	0.006
Q92LN7	smc03094	Aminoglycoside 3'-phosphotransferase	0.42	0.006
Q92TA5	smc02579	Putative cytochrome P450 monooxygenase	0.42	0.006
Q92K51	smc01414	Exodeoxyribonuclease V	0.42	0.006
Q92XN0	sma2253	PINc domain-containing protein	0.42	0.015
Q92U36	sm_b21480		0.42	0.032
Q92U46	sm_b21470		0.42	0.028
Q92VF9	sm_b21242	Putative glycosyltransferase protein	0.42	0.006
Q92WD5	sm_b20420	Glutathione transferase	0.42	0.006
Q92TS8	smb20713	Putative ribose/galactose/methyl galactoside import ATP-binding protein 2	0.42	0.028
Q92S69	pchB	Chorismate mutase	0.42	0.006
Q92TG2	paaC	Putative phenylacetic acid degradation protein	0.42	0.006
Q92Q90	ispDF	Bifunctional enzyme IspD/IspF [Includes: 2-C-methyl-D-erythritol 4-phosphate cytidylyltransferase (4-diphosphocytidyl-2C-methyl-D-erythritol synthase) (MEP cytidylyltransferase) (MCT); 2-C-methyl-D-erythritol 2,4-cyclodiphosphate synthase (MECDP-synthase) (MECPP-synthase) (MECPS) ]	0.42	0.006
Q92PU9	ilvA	L-threonine dehydratase (Threonine deaminase)	0.42	0.006
Q92RG9	ctaD	Cytochrome c oxidase subunit 1	0.42	0.046
Q92TB5	coaA	Pantothenate kinase (Pantothenic acid kinase)	0.42	0.006
Q92P81	smc04239		0.41	0.017
Q92K45	smc01450		0.41	0.014
Q92MH6	smc00731	Corrinoid adenosyltransferase	0.41	0.025
Q92XT1	sma2129	Bmp domain-containing protein	0.41	0.029
Q92WR1	sm_b20278	CMD domain-containing protein	0.41	0.031
Q92X62	sm_b20100	Putative dehydrogenase protein	0.41	0.023
Q92LX4	metI	Probable D-methionine transport system permease protein MetI	0.41	0.033
Q92M15	glgP	Alpha-1,4 glucan phosphorylase	0.41	0.019
Q92KY2	asd	Aspartate-semialdehyde dehydrogenase (ASA dehydrogenase) (ASADH) (Aspartate-beta-semialdehyde dehydrogenase)	0.41	0.003
Q92JX9	smc03976		0.4	0.03
Q92L61	smc03839	Hypothetical transmembrane protein	0.4	0.027
Q92SZ5	smc02875	BcrAD_BadFG domain-containing protein	0.4	0.039
Q92NA4	smc01558	SnoaL-like domain-containing protein	0.4	0.02
Q92RV2	smc00794	Putative 2-component receiver domain protein	0.4	0.029
Q92X44	sm_b20118		0.4	0.041
Q92MA7	rluD	Pseudouridine synthase	0.4	0.006
Q92SW8	mltB1	Membrane-bound lytic murein transglycosylase B	0.4	0.049
Q92WS7	sm_b20262	Aldehyde dehydrogenase (NADP+)	0.39	0.023
Q92QE7	msrP	Protein-methionine-sulfoxide reductase catalytic subunit MsrP	0.39	0.041
Q92MK1	ubiG	Ubiquinone biosynthesis O-methyltransferase (2-polyprenyl-6-hydroxyphenol methylase) (3-demethylubiquinone 3-O-methyltransferase)	0.38	0.036
Q92QY3	smc00590	Putative ABC transporter ATP-binding protein	0.38	0.02
Q92YP5	sma1503	VanA_C domain-containing protein	0.38	0.001
Q92Z52	sma1176	N-acetyltransferase domain-containing protein	0.38	0.036
Q92UP4	sm_b20928	Putative exported carboxyl-terminal protease protein	0.38	0.001
Q92WD9	sm_b20415	Putative oxidoreductase protein	0.38	0.017
Q92R88	ragA	Probable response regulator	0.38	0.013
Q92QW1	perM	Putative permease	0.38	0.013
Q92TM3	pcaG	Protocatechuate 3,4-dioxygenase alpha chain protein	0.38	0.001
P58377	lnt	Apolipoprotein N-acyltransferase (ALP N-acyltransferase) (ACT206) (Acid-inducible protein)	0.38	0.001
Q92PV5	cysK2	Probable cysteine synthase A (O-acetylserine sulfhydrylase A) protein	0.38	0.002
Q92P82	smc04238		0.37	0.019
Q92SS8	smc00367		0.37	0.022
Q92UT7	sm_b21560	Histidine kinase	0.37	0.021
Q926B9	ctpA	Putative carboxy-terminal processing protease signal peptide protein	0.37	0.005
Q92K57	smc04324		0.36	0.033
Q92L60	smc03840	Acetyltransferase	0.36	0.002
Q92TC4	smc02760	DNA helicase	0.36	0.012
Q92R24	smc02555	Conserved hypothetical signal peptide protein	0.36	0.012
Q92S73	smc02249	Histidine kinase	0.36	0.012
Q92Q58	smc02104	GP-PDE domain-containing protein	0.36	0.001
Q92QN6	smc01930	VOC domain-containing protein	0.36	0.002
Q92K07	smc01508	Hypothetical transmembrane protein	0.36	0.002
Q92NU1	smc01404	Putative aspartate racemase	0.36	0.001
Q92Q85	smc01047	Probable branched-chain-amino-acid aminotransferase	0.36	0.032
Q92RI0	smc00961		0.36	0.012
Q92QX1	smc00603	Oxidoreductase, short chain dehydrogenase/reductase family	0.36	0.002
Q92YV3	sma1387	Transcriptional regulator, LysR family	0.36	0.002
Q92YV6	sma1379	ABC transporter, periplasmic solute-binding protein	0.36	0.012
Q92Z51	sma1178	Rubrerythrin domain-containing protein	0.36	0.002
Q92ZB6	sma1060		0.36	0.001
Q92U45	sm_b21471		0.36	0.001
Q92VI4	sm_b21140	Transcriptional regulator, IclR family	0.36	0.002
Q92VJ3	sm_b21129	Putative oxidoreductase protein	0.36	0.002
Q92UD0	sm_b20908		0.36	0.001
Q92TX5	sm_b20662	3-oxoacyl-[acyl-carrier-protein] reductase	0.36	0.002
Q92TJ0	sm_b20614		0.36	0.012
Q92W06	sm_b20562		0.36	0.002
Q92W30	sm_b20536		0.36	0.002
Q92WH3	sm_b20380	Polyamine-transporting ATPase	0.36	0.002
Q92WS6	sm_b20263	Putative ABC transporter periplasmic amino acid-binding protein	0.36	0.018
Q92N11	rpoE2	RNA polymerase sigma factor	0.36	0.01
Q92XG1	repB2	RepB2 replication protein	0.36	0.012
Q92R08	radA	DNA repair protein RadA	0.36	0.012
Q92SN7	pmtA	Phospholipid N-methyltransferase	0.36	0.042
Q92YN1	pcm	Protein-L-isoaspartate O-methyltransferase (L-isoaspartyl protein carboxyl methyltransferase) (Protein L-isoaspartyl methyltransferase) (Protein-beta-aspartate methyltransferase) (PIMT)	0.36	0.012
Q92NS1	nthA	Nitrile hydratase	0.36	0.002
Q92R33	nadA	Quinolinate synthase A	0.36	0.012
Q92RS3	glcD	Probable glycolate oxidase subunit	0.36	0.002
Q92MG5	ftsE	Cell division ATP-binding protein FtsE	0.36	0.002
Q92P18	ecnB	Putative entericidin B signal peptide protein	0.36	0.002
Q92X22	dapA2	Putative dihydrodipicolinate synthase protein	0.36	0.012
Q92LU8	cobH	Probable precorrin-8X methylmutase	0.36	0.002
Q92L51	ccmG	Putative thiol:disulfide interchange protein (Cytochrome C biogenesis protein)	0.36	0.001
Q92N21	smc01518	ABM domain-containing protein	0.35	0.03
Q92NT7	smc01406	Transcription regulator GntR family	0.35	0.02
Q92PQ8	smc00249		0.35	0.006
Q92ZB7	sma1058		0.35	0.008
Q92V68	sm_b21180	Putative transcriptional regulator, LysR family protein	0.35	0.007
Q92VV3	sm_b21022	Probable sugar kinase, probably EGGY family protein	0.35	0.049
Q92WA5	sm_b20457	Putative transcriptional regulator TRANSCRIPTION REGULATOR protein	0.35	0.02
Q92X45	sm_b20117	Hypothetical sugar transferase protein	0.35	0.006
Q92SH8	rbsK	Ribokinase (RK)	0.35	0.002
Q92SK4	smc01146	dITP/XTP pyrophosphatase (Non-canonical purine NTP pyrophosphatase) (Non-standard purine NTP pyrophosphatase) (Nucleoside-triphosphate diphosphatase) (Nucleoside-triphosphate pyrophosphatase) (NTPase)	0.35	0.007
Q92XF7	lacZ1	Beta-galactosidase	0.35	0.005
Q92L24	gst8	Putative glutathione S-transferase	0.35	0.016
Q92LA2	citE	Probable citrate lyase beta chain (Citrase) (Citryl-CoA lyase subunit)	0.35	0.005
Q92PK6	anmK	Anhydro-N-acetylmuramic acid kinase (AnhMurNAc kinase)	0.35	0.007
Q02636	tatA	Tyrosine aminotransferase (TAT) (L-tyrosine:2-oxoglutarate aminotransferase)	0.34	0.035
Q92LI0	smc03227	EVE domain-containing protein	0.34	0.023
Q92JZ5	smc00722	Hypothetical transmembrane protein	0.34	0.008
Q92ZD4	sma1024	DUF305 domain-containing protein	0.34	0.032
Q92W78	sm_b20485	Putative sugar ABC transporter ATP-binding protein	0.34	0.003
Q92QU4	ribE	Probable riboflavin synthase alpha chain	0.34	0.028
P42879	smc02046		0.34	0.01
Q92N77	lgt	Phosphatidylglycerol--prolipoprotein diacylglyceryl transferase	0.34	0.014
Q92XB0	fusA2	Elongation factor G	0.34	0.002
Q92SC9	frcR	Transcriptional regulator, ROK family	0.34	0.003
Q92ZQ8	cspA6	CspA6 cold shock protein	0.34	0.005
Q92ME6	aroK	Shikimate kinase (SK)	0.34	0.01
Q92LS6	smc03140	Transcription regulator GntR family	0.33	0.033
Q92KF2	smc01910	AAA_27 domain-containing protein	0.33	<0.001
Q92Y61	sma1864	ABC transporter, ATP-binding protein	0.33	0.019
Q92TU1	sm_b20697	Putative amino acid degradation protein	0.33	0.003
P43085	pckA	Phosphoenolpyruvate carboxykinase (ATP) (PCK) (PEP carboxykinase) (PEPCK)	0.33	0.002
O86033	glpK	Glycerol kinase (ATP:glycerol 3-phosphotransferase) (Glycerokinase) (GK)	0.33	0.007
Q7APF8	frcK	Putative fructose transport system kinase	0.33	0.023
Q92PC1	dhs	Phospho-2-dehydro-3-deoxyheptonate aldolase	0.33	0.041
Q92RI3	bioB	Biotin transporter	0.33	0.005
Q92TI7	thiE	Thiamine-phosphate synthase (Thiamine-phosphate pyrophosphorylase)	0.32	0.011
Q92NY0	smc04198	Phage-related repressor protein C	0.32	0.003
Q92TE3	smc02781	Putative NADH dehydrogenase/NAD	0.32	0.006
Q92N39	smc02734		0.32	0.003
Q92KN6	smc02306		0.32	0.008
Q92KT1	smc00322	Probable sensor histidine kinase	0.32	0.01
Q92RE8	smc	Chromosome partition protein Smc	0.32	<0.001
Q92YW4	sma1367	Short chain alcohol dehydrogenase-related dehydrogenase	0.32	0.003
Q930U3	sma0191		0.32	0.014
Q930W0	sma0160	Transcriptional regulator, GntR family	0.32	0.003
Q92U59	sm_b21452	Putative chaperone	0.32	0.03
Q92UI6	sm_b20851	Putative transcriptional regulator, sorC family protein	0.32	0.003
Q92WY9	sm_b20173	Putative methanol dehydrogenase protein, large subunit	0.32	0.029
Q92QZ1	rsmA	Ribosomal RNA small subunit methyltransferase A (16S rRNA (adenine(1518)-N(6)/adenine(1519)-N(6))-dimethyltransferase) (16S rRNA dimethyladenosine transferase) (16S rRNA dimethylase) (S-adenosylmethionine-6-N', N'-adenosyl(rRNA) dimethyltransferase)	0.32	0.045
Q92YZ1	rctA	Transcription regulator	0.32	<0.001
Q52986	phnI	Alpha-D-ribose 1-methylphosphonate 5-triphosphate synthase subunit PhnI (RPnTP synthase subunit PhnI) (Ribose 1-methylphosphonate 5-triphosphate synthase nucleosidase subunit)	0.32	0.003
Q92L45	ffh	Signal recognition particle protein (Fifty-four homolog)	0.32	0.01
Q92PE9	fdx	Probable ferredoxin, 2FE-2S FdII electron transport iron-sulfur protein	0.32	0.008
Q92SP6	sun2	Probable Sun protein (FMU protein), (Ribosomal RNA small subunit methyltransferase B, rRNA (Cytosine-C(5)-)-methyltransferase)	0.31	0.005
Q92P87	smc04232	Putative glycine-rich protein	0.31	0.005
Q92LG6	smc03245	Putative amidase	0.31	0.007
Q92R27	smc02559		0.31	<0.001
Q92S92	smc02221	TerB domain-containing protein	0.31	<0.001
Q92MR4	smc02036	Putative transcription regulator	0.31	0.007
Q92MW3	smc01962	CN hydrolase domain-containing protein	0.31	0.007
Q92KE8	smc01277		0.31	0.003
Q92RR4	smc00914	Probable ferredoxin reductase	0.31	0.003
Q92RT6	smc00814	Hypothetical signal peptide protein	0.31	<0.001
Q92JY6	smc00651		0.31	<0.001
Q92PJ8	smc00515	AAA_5 domain-containing protein	0.31	0.007
Q92SN9	smc00411	DUF1330 domain-containing protein	0.31	<0.001
Q92SR0	smc00385	Cys-tRNA(Pro)/Cys-tRNA(Cys) deacylase	0.31	0.007
Q92RD9	smc00030		0.31	<0.001
Q92XJ2	sma2327	Histidine kinase	0.31	0.007
Q930I1	sma0403		0.31	0.005
Q92VG5	sm_b21236		0.31	0.007
Q92V97	sm_b21146	Putative ABC transporter	0.31	<0.001
Q92UI4	sm_b20853	Galactitol 1-phosphate 5-dehydrogenase	0.31	0.007
Q92TS3	sm_b20718	Putative sugar uptake ABC transporter ATP-binding protein	0.31	0.003
Q92TV0	sm_b20688		0.31	0.024
Q92WK9	sm_b20344	Putative transcriptional regulator protein	0.31	<0.001
Q92WN3	sm_b20313	Glycerone kinase	0.31	0.005
Q92WZ8	sm_b20164	Histidine kinase	0.31	0.007
Q92RT9	rlmE	Ribosomal RNA large subunit methyltransferase E (23S rRNA Um2552 methyltransferase) (rRNA (uridine-2'-O-)-methyltransferase)	0.31	0.003
Q92L42	rimM	Ribosome maturation factor RimM	0.31	0.005
Q92RF7	rimJ	Probable ribosomal-protein-alanine acetyltransferase	0.31	<0.001
Q92YB6	potA	Spermidine/putrescine import ATP-binding protein PotA	0.31	<0.001
P56914	nuoG2	NADH-quinone oxidoreductase subunit G 2 (NADH dehydrogenase I subunit G 2) (NDH-1 subunit G 2)	0.31	0.005
Q92QJ3	mrcA1	DD-transpeptidase (Penicillin-binding protein 1A) (Penicillin-insensitive transglycosylase) (Penicillin-sensitive transpeptidase) (Peptidoglycan TGase)	0.31	0.005
Q92UR6	gshB	Glutathione synthetase (GSH synthetase) (GSH-S) (GSHase) (Glutathione synthase)	0.31	0.026
O54244	fliG	Flagellar motor switch protein FliG	0.31	<0.001
Q92U05	dapA3	Putative dihydrodipicolinate synthetase protein	0.31	<0.001
Q92SN1	cysK1	Cysteine synthase	0.31	0.015
P45404	cycK	Cytochrome c-type biogenesis protein CycK	0.31	0.007
Q9Z3Q0	cya3	Putative adenylate cyclase 3 (ATP pyrophosphate-lyase 3) (Adenylyl cyclase 3)	0.31	<0.001
Q92T71	smc04143	Transcription regulator	0.3	0.022
Q92TD6	smc02773	Putative D-fucose, pyruvic acid or L-fucose ABC transporter, ATP-binding component	0.3	0.005
Q92R17	smc02548	CENP-V/GFA domain-containing protein	0.3	0.004
Q92Q27	smc02069		0.3	0.034
Q92KM7	smc00838	Hypothetical transmembrane protein	0.3	0.003
Q92PH2	smc00535	Inositol monophosphatase family protein	0.3	0.011
Q7ANQ9	sm_b21197	ABC transporter, permease	0.3	0.018
Q92TY1	sm_b20655	3-dmu-9_3-mt domain-containing protein	0.3	0.011
Q92WR2	sm_b20277	Glutamate-1-semialdehyde 2,1-aminomutase	0.3	0.018
Q92X05	sm_b20157	Hypothetical ABC transporter periplasmic solute-binding protein	0.3	0.002
Q92X66	sm_b20096		0.3	0.017
Q92XD2	sm_b20027		0.3	0.005
Q92TF1	smc02792	7-methyl-GTP pyrophosphatase (m(7)GTP pyrophosphatase)	0.3	0.01
Q7ANN2	phnK	Putative phosphonate uptake ABC transporter ATP-binding protein	0.3	0.001
Q92SW2	truB	tRNA pseudouridine synthase B (tRNA pseudouridine(55) synthase) (Psi55 synthase) (tRNA pseudouridylate synthase) (tRNA-uridine isomerase)	0.29	0.022
Q92KX8	smc04085	Glutamate dehydrogenase	0.29	0.004
Q92KW9	smc02812	Pyridoxal phosphate homeostasis protein (PLP homeostasis protein)	0.29	0.026
Q92MS4	smc02025	Periplasmic dipeptide transport protein	0.29	0.025
Q92KK7	smc00861	Hypothetical signal peptide protein	0.29	0.002
Q92U66	sm_b21444	BON domain-containing protein	0.29	0.025
Q92TJ1	sm_b20610	Putative two-component response regulator protein	0.29	0.029
Q92WT1	sm_b20258	Putative transcriptional regulator protein	0.29	<0.001
Q92WU8	sm_b20241		0.29	0.006
Q92NL4	rsmH	Ribosomal RNA small subunit methyltransferase H (16S rRNA m(4)C1402 methyltransferase) (rRNA (cytosine-N(4)-)-methyltransferase RsmH)	0.29	0.024
Q92PY6	ppiB	Peptidyl-prolyl cis-trans isomerase (PPIase)	0.29	0.005
Q92QZ0	pdxA	4-hydroxythreonine-4-phosphate dehydrogenase (4-(phosphohydroxy)-L-threonine dehydrogenase)	0.29	0.001
Q92QX5	moaE	Molybdopterin synthase catalytic subunit (MPT synthase subunit 2) (Molybdenum cofactor biosynthesis protein E) (Molybdopterin-converting factor large subunit) (Molybdopterin-converting factor subunit 2)	0.29	<0.001
Q92TD0	trpF	N-(5'-phosphoribosyl)anthranilate isomerase (PRAI)	0.28	0.007
Q92PG7	trmJ	tRNA (cytidine/uridine-2'-O-)-methyltransferase TrmJ (tRNA (cytidine(32)/uridine(32)-2'-O)-methyltransferase) (tRNA Cm32/Um32 methyltransferase)	0.28	0.007
Q92L10	smc04882	Transcription regulator LysR family	0.28	0.037
Q92JT2	smc03765		0.28	0.007
Q92TD9	smc02776	Altronate hydrolase, UxaA family	0.28	0.03
Q92MT8	smc01988		0.28	0.007
Q92RK2	smc00984	Threonylcarbamoyl-AMP synthase (TC-AMP synthase) (L-threonylcarbamoyladenylate synthase)	0.28	0.044
Q92RR2	smc00910		0.28	0.035
Q92PC3	smc00157		0.28	0.005
P27865	recA	Protein RecA (Recombinase A)	0.28	0.005
Q92S22	smc02311	dTTP/UTP pyrophosphatase (dTTPase/UTPase) (Nucleoside triphosphate pyrophosphatase) (Nucleotide pyrophosphatase) (Nucleotide PPase)	0.28	0.012
Q92KW5	parB	Probable chromosome partitioning protein ParB	0.28	0.002
Q7APF9	frcA	Putative fructose ABC-type transport system, ATPase component	0.28	<0.001
Q92ST6	efp	Elongation factor P (EF-P)	0.28	0.011
Q92P31	cobQ	Cobyric acid synthase	0.28	0.005
Q92SK7	ubiE	Ubiquinone/menaquinone biosynthesis C-methyltransferase UbiE (2-methoxy-6-polyprenyl-1,4-benzoquinol methylase) (Demethylmenaquinone methyltransferase)	0.27	0.012
Q92SI3	trmB	tRNA (guanine-N(7)-)-methyltransferase (tRNA (guanine(46)-N(7))-methyltransferase) (tRNA(m7G46)-methyltransferase)	0.27	<0.001
Q92KX4	sun	Hypothetical Sun protein	0.27	<0.001
Q7APB7	sqdD	Glycosyltransferase	0.27	0.001
Q92M64	smc04004	Hypothetical signal peptide protein	0.27	0.005
Q92LW3	smc03169	Transcription regulator TetR family	0.27	0.01
Q92KV4	smc02759	PDDEXK_1 domain-containing protein	0.27	0.001
Q92SB0	smc02153		0.27	0.018
Q92NH1	smc01622	Oxidoreductase	0.27	0.008
Q92K10	smc01535		0.27	<0.001
Q92N08	smc01502	Hydrolase phosphatase	0.27	<0.001
Q92NP6	smc01458	Probable secretion protein	0.27	0.008
Q92PX9	smc01200	Hypothetical transmembrane protein	0.27	0.003
Q92SK6	smc01149		0.27	0.002
Q92MD8	smc00684	CobW C-terminal domain-containing protein	0.27	0.008
Q92XU0	sma2109	NmrA domain-containing protein	0.27	<0.001
Q92U65	sm_b21445	Putative DNA topoisomerase I	0.27	0.002
Q926F7	sm_b20976	Putative amino acid uptake ABC transporter periplasmic solute-binding protein	0.27	<0.001
Q92UE9	sm_b20888	TGc domain-containing protein	0.27	<0.001
Q92TT7	sm_b20701	NAD(P)-bd_dom domain-containing protein	0.27	0.002
Q92WM6	sm_b20320	TRAP-type periplasmic solute-binding protein	0.27	<0.001
Q92KT0	rsmC	Probable ribosomal RNA small subunit methyltransferase C	0.27	<0.001
Q92NL6	murE	UDP-N-acetylmuramoyl-L-alanyl-D-glutamate--2,6-diaminopimelate ligase (Meso-A2pm-adding enzyme) (Meso-diaminopimelate-adding enzyme) (UDP-MurNAc-L-Ala-D-Glu:meso-diaminopimelate ligase) (UDP-MurNAc-tripeptide synthetase) (UDP-N-acetylmuramyl-tripeptide synthetase)	0.27	0.011
Q9R9N2	lpsB	Lipopolysaccharide core biosynthesis mannosyltransferase LpsB	0.27	0.006
Q92SB7	int	Integrase	0.27	0.003
P58381	fabI2	Enoyl-[acyl-carrier-protein] reductase [NADH] 2 (NADH-dependent enoyl-ACP reductase 2)	0.27	0.032
Q930A0	cyaF4	CyaF4 adenylate cyclase	0.27	<0.001
Q92LV1	cobK	Probable precorrin-6X reductase	0.27	0.006
Q92MG1	tyrC	Putative cyclohexadienyl dehydrogenase and ADH prephenate dehydrogenase	0.26	0.006
Q92M24	smc04049	Putative sulfite oxidase	0.26	0.001
Q92T12	smc02852	Putative succinyl-diaminopimelate desuccinylase	0.26	0.009
Q92MZ1	smc01823	Putative uracil and uridine ABC transporter, ATP-binding component	0.26	<0.001
Q92MZ9	smc01815	Dihydrothymine dehydrogenase (Dihydrouracil dehydrogenase)	0.26	0.025
Q92QT6	smc01783		0.26	0.003
Q92QY4	smc00589	N-acetyltransferase domain-containing protein	0.26	<0.001
Q92U94	sm_b21415	Putative oxidoreductase, oxygen dependent,FAD-dependent protein	0.26	0.031
Q92WI8	sm_b20365	Putative ABC transporter iron-binding protein	0.26	0.005
Q92WZ0	sm_b20172	Putative cytochrome c protein	0.26	0.017
Q92X08	sm_b20154	Probable transcriptional regulator	0.26	0.015
Q92X73	sm_b20089		0.26	0.002
Q92MA3	serA	D-3-phosphoglycerate dehydrogenase	0.26	<0.001
Q92NE8	prbD	PrbD ABC transporter ATP-binding protein, mediates the uptake of proline betaine at both high and low osmolarities	0.26	0.002
Q92TK9	acyP	Acylphosphatase (Acylphosphate phosphohydrolase)	0.26	0.001
Q92LH8	tsaD	tRNA N6-adenosine threonylcarbamoyltransferase (N6-L-threonylcarbamoyladenine synthase) (t(6)A synthase) (t(6)A37 threonylcarbamoyladenosine biosynthesis protein TsaD) (tRNA threonylcarbamoyladenosine biosynthesis protein TsaD)	0.25	0.001
Q92K68	smc04177	CENP-V/GFA domain-containing protein	0.25	0.007
Q92NJ0	smc01588	Putative aldehyde dehydrogenase	0.25	0.006
Q92RQ0	smc00895		0.25	0.043
Q92U91	sm_b21418	Putative NDP-hexose 3-C-methyltransferase protein	0.25	0.007
Q92UY4	sm_b21372	Putative transcriptional regulator, LacI family protein	0.25	0.017
Q92UZ3	sm_b21364	Putative membrane-anchored oxidoreductase,similar to L-sorbosone dehydrogenase protein	0.25	0.008
Q92UK7	sm_b20994		0.25	0.001
Q92TM5	sm_b20574	(1->4)-alpha-D-glucan 1-alpha-D-glucosylmutase	0.25	0.007
Q92WE9	sm_b20405	Putative transcriptional regulator protein	0.25	0.007
Q92X59	sm_b20103	Probable FAD-dependent oxidoreductase	0.25	0.005
Q92XD7	sm_b20022	DLH domain-containing protein	0.25	0.001
P29954	pmi	Mannose-6-phosphate isomerase (Phosphohexomutase) (Phosphomannose isomerase) (PMI)	0.25	0.018
Q52978	phaAB	Probable K(+)/H(+) antiporter subunit A/B (pH adaptation potassium efflux system protein A/B) (Pha system subunit A/B)	0.25	0.001
P56908	nuoD2	NADH-quinone oxidoreductase subunit D 2 (NADH dehydrogenase I subunit D 2) (NDH-1 subunit D 2)	0.25	0.03
Q92VK0	mccA	Putative methylcrotonoyl-CoA carboxylase non-biotinylated subunit protein	0.25	0.014
Q92RD1	gst2	Putative glutathione S-transferase	0.25	<0.001
Q92SH6	def	Peptide deformylase (PDF) (Polypeptide deformylase)	0.25	<0.001
Q9Z3R4	aglR	HTH-type transcriptional regulator AglR	0.25	0.04
Q92P04	smc04166		0.24	0.001
Q92M27	smc04046	CENP-V/GFA domain-containing protein	0.24	0.002
Q92LR1	smc03124	Putative arginine ABC transporter, periplasmic solute-binding component	0.24	0.022
Q92Q56	smc02102	Conserved hypothetical transmembrane protein	0.24	0.01
Q92QI6	smc01327	Putative tRNA/rRNA methyltransferase	0.24	0.001
Q92Q81	smc01052	CMP/dCMP-type deaminase domain-containing protein	0.24	0.011
Q92RQ6	smc00930	Hypothetical transmembrane protein	0.24	0.001
Q92MF1	smc00700	Probable Aerobic cobaltochelatase CobS subunit	0.24	0.02
Q92XP3	sma2227	Transcriptional regulator, GntR family	0.24	0.001
Q92Y60	sma1867	Transcriptional regulator, AsnC/Lrp family	0.24	0.01
Q92YP4	sma1505	Transcriptional regulator, GntR family	0.24	0.01
Q931B1	sma0067	ABC transporter, periplasmic solute-binding protein	0.24	0.011
Q92VZ3	sm_b20814		0.24	0.011
Q92W88	sm_b20475	3-dmu-9_3-mt domain-containing protein	0.24	0.002
Q92WU7	sm_b20242		0.24	0.01
Q92LA8	rppH	RNA pyrophosphohydrolase ((Di)nucleoside polyphosphate hydrolase)	0.24	0.001
Q92SM5	prfC	Peptide chain release factor 3 (RF-3)	0.24	0.002
Q92TI2	mtnA	Methylthioribose-1-phosphate isomerase (M1Pi) (MTR-1-P isomerase) (S-methyl-5-thioribose-1-phosphate isomerase)	0.24	<0.001
Q92PR7	moeA	Molybdopterin molybdenumtransferase	0.24	0.006
Q92MG7	hpt	Hypoxanthine phosphoribosyltransferase	0.24	0.027
Q92QY5	gal	Putative D-galactose 1-dehydrogenase	0.24	0.01
Q92NM4	ddl	D-alanine--D-alanine ligase (D-Ala-D-Ala ligase) (D-alanylalanine synthetase)	0.24	0.005
Q92SJ5	smc01132		0.23	0.004
Q92RN2	smc00876	Iron-sulfur cluster carrier protein	0.23	0.003
Q92YY9	sma1326	RibD_C domain-containing protein	0.23	<0.001
Q92VY2	sm_b20825	Putative acetyltransferase, cysElacA/lpxA/nodL family protein	0.23	0.006
Q92WP6	sm_b20293		0.23	<0.001
Q92RF8	smc00019	UPF0301 protein R00917	0.23	0.002
P50176	phaC	Poly(3-hydroxyalkanoate) polymerase subunit PhaC (PHA polymerase) (PHB synthase subunit PhaC) (Poly(3-hydroxybutyrate) polymerase subunit PhaC) (PHB polymerase) (Poly-beta-hydroxybutyrate polymerase) (Polyhydroxyalkanoic acid synthase subunit PhaC) (PHA synthase)	0.23	0.012
Q92SQ2	pfs	Putative MTA/SAH nucleosidase P46 includes: 5'-methylthioadenosine nucleosidase and S-adenosylhomocysteine nucleosidase	0.23	0.017
Q92TB1	hisH	Imidazole glycerol phosphate synthase subunit HisH (IGP synthase glutaminase subunit) (IGP synthase subunit HisH) (ImGP synthase subunit HisH) (IGPS subunit HisH)	0.23	0.006
Q92L21	hisC2	Histidinol-phosphate aminotransferase 2 (Imidazole acetol-phosphate transaminase 2)	0.23	0.004
Q92V83	hexA	Beta-N-acetylhexosaminidase (N-acetyl-beta-glucosaminidase)	0.23	0.001
P56893	cysN	Sulfate adenylyltransferase subunit 1 (ATP-sulfurylase large subunit) (Sulfate adenylate transferase) (SAT)	0.23	0.018
Q92WU5	tyv	Putative CDP-tyvelose-2-epimerase	0.22	0.016
Q7ANS8	smc22-1	Probable osmotically inducible sensory protein	0.22	0.004
Q92P80	smc04240	FAA_hydrolase domain-containing protein	0.22	0.011
Q92NY4	smc04188	CENP-V/GFA domain-containing protein	0.22	0.002
Q92KH8	smc02646	Putative glycerophosphoryl diester phosphodiesterase	0.22	0.001
Q92LJ9	smc02486	Putative oxidoreductase	0.22	0.002
Q92MP5	smc02340	Transcription regulator GntR family	0.22	0.001
Q92N88	smc01583	GSDH domain-containing protein	0.22	0.041
Q92MH8	smc00733	Probable short chain dehydrogenase	0.22	0.001
Q92PA5	smc00136	Dehydrogenase	0.22	0.004
Q930P8	sma0277		0.22	0.003
Q930U6	sma0187	Short chain alcohol dehydrogenase-related dehydrogenase	0.22	0.008
Q92U60	sm_b21450	Cupin_2 domain-containing protein	0.22	0.001
Q926F2	sm_b21421	ABC transporter, periplasmic solute-binding protein	0.22	0.01
Q92VD7	sm_b21266	Putative glycosyl transferase	0.22	0.001
Q92VE3	sm_b21259	Hypothetical exported protein	0.22	<0.001
Q92V42	sm_b21209	Histidine kinase	0.22	0.001
Q92UP2	sm_b20930	Putative sugar uptake ABC transporter ATP-binding protein	0.22	0.001
Q92UF0	sm_b20887	Alpha-E domain-containing protein	0.22	0.003
Q92WT3	sm_b20256		0.22	0.001
Q7APE1	relA	GTP pyrophosphokinase rsh	0.22	0.007
Q92PY5	queA	S-adenosylmethionine:tRNA ribosyltransferase-isomerase (Queuosine biosynthesis protein QueA)	0.22	0.009
Q92SA1	pstB	Phosphate import ATP-binding protein PstB (ABC phosphate transporter) (Phosphate-transporting ATPase)	0.22	0.001
Q92T14	polA	DNA polymerase I	0.22	0.008
Q92LP9	mak	Probable manno(Fructo)kinase	0.22	0.001
Q92MQ0	kduD	2-deoxy-D-gluconate 3-dehydrogenase	0.22	0.003
Q92S35	hsdR	Type I restriction enzyme R Protein	0.22	0.008
Q931D7	fdhE	Protein FdhE homolog	0.22	0.009
Q92R46	era	GTPase Era	0.22	0.003
Q92PM2	cspA5	Putative cold shock transcription regulator	0.22	0.018
Q92P98	cobT	Nicotinate-nucleotide--dimethylbenzimidazole phosphoribosyltransferase (NN:DBI PRT) (N(1)-alpha-phosphoribosyltransferase)	0.22	0.013
P72292	chvG	Sensor protein ChvG (Histidine kinase sensory protein ExoS)	0.22	0.002
Q92MB0	chpT	ChpT histidine phosphotransferase	0.22	0.002
Q92LZ4	smc04462	Putative 2-hydroxyacid dehydrogenase	0.21	0.001
Q92L77	smc03822		0.21	<0.001
Q92NP7	smc01457	Probable acriflavine resistance protein	0.21	0.004
Q92ZG8	sma0955	Transcriptional regulator, GntR family	0.21	0.001
Q92UX9	sm_b21378	CENP-V/GFA domain-containing protein	0.21	0.004
Q92VF2	sm_b21250	Putative glycosyltransferase protein	0.21	0.007
Q92MK5	prfA	Peptide chain release factor 1 (RF-1)	0.21	0.005
Q92TG9	nspC	Carboxynorspermidine/carboxyspermidine decarboxylase (CANS DC/CAS DC) (CANSDC/CASDC)	0.21	0.011
P58259	nrdR	Transcriptional repressor NrdR	0.21	0.009
Q92Y45	msrA3	Peptide methionine sulfoxide reductase MsrA 3 (Protein-methionine-S-oxide reductase 3) (Peptide-methionine (S)-S-oxide reductase 3) (Peptide Met(O) reductase 3)	0.21	0.004
Q92P56	lpxXL	LpxXL C28-acyltransferase	0.21	0.004
Q9R9L6	gpsA	Glycerol-3-phosphate dehydrogenase [NAD(P)+] (NAD(P)H-dependent glycerol-3-phosphate dehydrogenase)	0.21	0.004
Q92M76	cyaF2	Probable adenylate/guanylate cyclase	0.21	0.009
Q92Q35	xthA2	Exodeoxyribonuclease III	0.2	0.048
Q92NP4	uvrD1	DNA helicase	0.2	0.002
Q92LU5	ung	Uracil-DNA glycosylase (UDG)	0.2	0.041
Q92LY6	smc02984	Putative transcription regulator	0.2	0.037
Q92S74	smc02248	Transcriptional regulatory protein	0.2	0.002
Q92Q77	smc02123		0.2	<0.001
Q92SJ4	smc01130	Probable RNA methyltransferase, TrmH family	0.2	0.003
Q7APG3	smc01118	Putative peptidase	0.2	0.001
Q92RR3	smc00911	Rhodanese domain-containing protein	0.2	0.001
Q92ZS4	sma0709	ABC transporter, periplasmic solute-binding protein	0.2	0.001
Q92ZY1	sma0607		0.2	0.004
Q92ZZ8	sma0574		0.2	0.003
Q930Z4	sma0101	Amidohydrolase	0.2	0.002
Q92VR3	sm_b21057		0.2	0.002
Q92W02	sm_b20805	Putative glycosyltransferase protein	0.2	0.004
Q92WB3	sm_b20448		0.2	0.001
Q92WN8	sm_b20301	Putative oxidoreductase	0.2	0.001
Q92XF1	sm_b20008	DNA ligase (ATP)	0.2	0.002
Q92XG0	repA2	RepA2 replication protein	0.2	0.003
Q92PS7	recG	ATP-dependent DNA helicase RecG	0.2	0.003
Q92Q88	ntrY	Nitrogen regulation protein	0.2	0.007
Q92PW3	lexA	LexA repressor	0.2	0.002
Q92V79	hutG	Putative formiminoglutamase protein	0.2	0.001
Q92YP8	gst12	Gst12 glutathione-S-transferase	0.2	0.002
Q92PB7	gph1	Phosphoglycolate phosphatase (PGP) (PGPase)	0.2	<0.001
Q92QK8	gatC	Glutamyl-tRNA(Gln) amidotransferase subunit C (Glu-ADT subunit C)	0.2	0.002
Q92PF1	folP	Dihydropteroate synthase (DHPS) (Dihydropteroate pyrophosphorylase)	0.2	<0.001
Q92TT3	cyaG2	Putative adenylate cyclase protein	0.2	0.001
Q92LC1	smc03766		0.19	0.001
Q92LF3	smc03258	Transcription regulator GntR family	0.19	0.001
Q92N41	smc02730		0.19	0.003
Q92N81	smc01593	Two-component response regulator	0.19	0.027
Q92RI5	smc00966	Putative acetyl-CoA C-acetyltransferase	0.19	0.001
Q92YN7	sma1521		0.19	0.037
Q92YU6	sma1403	Oxidoreductase	0.19	0.001
B2FDC7	sm_b22007	Acyl carrier protein	0.19	<0.001
Q92VE7	sm_b21255		0.19	0.003
Q92WB0	sm_b20451		0.19	<0.001
Q92WU3	sm_b20246	Putative oxidoreductase	0.19	0.004
Q92WU9	sm_b20240		0.19	0.001
Q92WZ3	sm_b20169		0.19	0.011
Q92X57	sm_b20105	Putative transcriptional regulator protein	0.19	0.001
O08249	pcm	Protein-L-isoaspartate O-methyltransferase (L-isoaspartyl protein carboxyl methyltransferase) (Protein L-isoaspartyl methyltransferase) (Protein-beta-aspartate methyltransferase) (PIMT)	0.19	<0.001
Q92T06	moeB	Probable molybdenum cofactor synthesis protein 3 (Molybdopterin synthase sulfurylase, MPT synthase sulfurylase)	0.19	0.001
Q92SD5	cpdA	3',5'-cyclic adenosine monophosphate phosphodiesterase CpdA (3',5'-cyclic AMP phosphodiesterase) (cAMP phosphodiesterase)	0.19	0.002
Q92QA1	tpiA	Triosephosphate isomerase (TIM) (TPI) (Triose-phosphate isomerase)	0.18	<0.001
Q92L95	smc03802	ATP-dependent protease	0.18	0.001
Q92TD3	smc02770	Intracellular PHB depolymerase	0.18	0.006
Q92R35	smc02631	MOSC domain-containing protein	0.18	0.003
Q92QB7	smc01002		0.18	<0.001
Q92RQ9	smc00906	Putative acetyltransferase	0.18	<0.001
B3KLZ6	sma5034	Cupin_7 domain-containing protein	0.18	0.034
Q92Y65	sma1857	Hydrolase	0.18	<0.001
Q92YP6	sma1501	VanA_C domain-containing protein	0.18	0.001
Q92VL9	sm_b21102	Putative transcriptional regulator protein	0.18	0.004
Q92W03	sm_b20804	Putative membrane-anchored protein	0.18	<0.001
Q92TT5	sm_b20703		0.18	0.001
Q92QM0	rnr	Ribonuclease R (RNase R)	0.18	<0.001
Q92QV7	rnd	Ribonuclease D (RNase D)	0.18	0.005
Q92QJ2	prfB	Peptide chain release factor 2 (RF-2)	0.18	<0.001
Q92TG5	paaZ	Aldehyde dehydrogenase (NAD+)	0.18	0.006
Q92LB4	obg	GTPase Obg (GTP-binding protein Obg)	0.18	0.001
P03031	nodD1	Nodulation protein D 1	0.18	0.001
Q92NZ8	cyaH	Adenylate/guanylate cyclase	0.18	0.001
Q92P37	cobO	Corrinoid adenosyltransferase (Cob(II)alamin adenosyltransferase) (Cob(II)yrinic acid a,c-diamide adenosyltransferase)	0.18	<0.001
Q9R9M8	aau3	Protein aau3	0.18	0.004
Q92Q72	aapQ	Probable general L-amino acid transport permease ABC transporter	0.18	0.004
Q92K11	smc04457	DUF2470 domain-containing protein	0.17	0.004
Q92SA9	smc02152	Helicase-DNA-binding protein	0.17	0.045
Q92Q67	smc02114	Putative hydrolase	0.17	0.007
Q92MT9	smc01987	Dimethylglycine dehydrogenase	0.17	0.005
Q92N80	smc01595	Histidine kinase	0.17	0.007
Q92SL0	smc01158	ANK_REP_REGION domain-containing protein	0.17	0.004
Q92KR7	smc01131	Probable SAM dependent methyltransferase	0.17	0.003
Q92MF5	smc00705	Conserved hypothetical signal peptide protein	0.17	<0.001
Q92SP5	smc00405	Epimerase domain-containing protein	0.17	<0.001
Q92K88	smc00145	GBBH-like_N domain-containing protein	0.17	0.002
Q92PA3	smc00134	TPR_REGION domain-containing protein	0.17	0.001
Q92VF1	sm_b21251	Conserved hypothetical membrane protein, similar to Y1058	0.17	0.01
Q92UD4	sm_b20904	ABC transporter, ATP-binding protein	0.17	0.003
Q92TK0	sm_b20600		0.17	<0.001
Q92XE7	sm_b20012		0.17	0.002
Q931D0	selD	Selenide, water dikinase (Selenium donor protein) (Selenophosphate synthase)	0.17	0.002
Q92NS5	rpoE1	Probable RNA polymerase sigma factor	0.17	<0.001
Q92WV0	rmlB	UDP-glucuronate decarboxylase	0.17	<0.001
Q92MT4	smc01992	Putative D-xylulose reductase (Xylitol dehydrogenase) (XDH)	0.17	0.001
P10955	fixL	Sensor protein FixL	0.17	<0.001
Q92T47	deoB	Phosphopentomutase (Phosphodeoxyribomutase)	0.17	0.001
Q92N35	choV	Putative choline ABC transporter, ATP-binding component	0.17	0.003
Q92NQ5	thyA	Thymidylate synthase (TS) (TSase)	0.16	<0.001
Q92S89	smc02226		0.16	0.001
Q92SE2	smc01705	tRNA_edit domain-containing protein	0.16	0.007
Q92K26	smc01554		0.16	0.004
Q92U35	sm_b21481		0.16	<0.001
Q92VG6	sm_b21235	Methionyl-tRNA formyltransferase	0.16	<0.001
Q92W98	sm_b20465	Probable glucokinase	0.16	0.007
Q92WU2	sm_b20247	Probable oxidoreductase	0.16	<0.001
Q92QD3	smc01266	UPF0229 protein R01398	0.16	<0.001
Q92S25	smc02308	UPF0262 protein R00612	0.16	<0.001
P58394	glgA2	Glycogen synthase 2 (Starch [bacterial glycogen] synthase 2)	0.16	0.004
Q92L98	galM	Aldose 1-epimerase	0.16	<0.001
Q92R90	feuQ	Histidine kinase	0.16	<0.001
O87320	aatC	Putative aminotransferase AatC	0.16	<0.001
Q92L78	smc03820	Putative transcription regulator	0.15	<0.001
Q92LU0	smc03200	Amino acid deaminase	0.15	0.002
Q92KU2	smc02827	Putative gamma-D-glutamyl-L-diamino acid endopeptidase II, NlpC/P60 family	0.15	0.002
Q92S48	smc02277		0.15	0.002
Q92MS8	smc02021	Putative organic acid ABC transporter, periplasmic solute-binding component	0.15	0.008
Q92RW6	smc00779	Probable FAD-linked oxidoreductase	0.15	0.019
Q92KS5	smc00361	AB hydrolase-1 domain-containing protein	0.15	0.002
Q92VG1	sm_b21240	Putative MPA1 family auxiliary surface saccharide export protein	0.15	0.001
Q92VW3	sm_b20841		0.15	0.002
Q92WF0	sm_b20404	Putative aldehyde dehydrogenase protein	0.15	0.003
Q92X86	sm_b20076	3-oxoacyl-[acyl-carrier-protein] reductase	0.15	0.007
P58226	selA	L-seryl-tRNA(Sec) selenium transferase (Selenocysteine synthase) (Sec synthase) (Selenocysteinyl-tRNA(Sec) synthase)	0.15	<0.001
Q92L13	pyc	Pyruvate carboxylase	0.15	<0.001
Q9Z3S1	pgl	6-phosphogluconolactonase (6PGL)	0.15	0.009
P10577	ntrC	DNA-binding transcriptional regulator NtrC (Nitrogen regulation protein NR(I)) (Nitrogen regulator I) (NRI)	0.15	0.005
Q9X7L2	leuA	2-isopropylmalate synthase (Alpha-IPM synthase) (Alpha-isopropylmalate synthase)	0.15	<0.001
Q92Q83	hflX	GTPase HflX (GTP-binding protein HflX)	0.15	0.02
Q92WX6	gfa	Glutathione-dependent formaldehyde-activating enzyme (S-(hydroxymethyl)glutathione synthase)	0.15	0.002
Q92NJ9	ettA	Energy-dependent translational throttle protein EttA (Translational regulatory factor EttA)	0.15	0.001
Q92LP1	cyaF1	Putative adenylate cyclase	0.15	<0.001
Q92KC7	alaS2	Alanine--tRNA ligase	0.15	0.002
Q92L36	uup	ATP-binding protein Uup	0.14	<0.001
Q92N75	smc02683	Purine nucleoside phosphorylase	0.14	0.002
Q92QQ5	smc01812	Putative cytochrome P450-like monooxygenase	0.14	<0.001
Q92NE7	smc01647	Probable ABC transporter	0.14	<0.001
Q92RQ7	smc00902		0.14	<0.001
Q92YP7	sma1500	Oxidoreductase	0.14	0.004
Q92ZN0	sma0789	Transcriptional regulator, GntR family	0.14	0.002
Q92US7	sm_b21573	Hypothetical exported protein	0.14	<0.001
Q92VB3	sm_b21291	Putative transcriptional regulator, lysR family protein	0.14	0.002
Q92VF8	sm_b21243	Putative sulfotransferase	0.14	0.003
Q92WB4	sm_b20447	Diguanylate cyclase/phosphodiesterase	0.14	0.002
Q92NR1	serB	O-phosphoserine phosphohydrolase (Phosphoserine phosphatase)	0.14	0.002
Q92U31	rpoE5	RNA polymerase sigma factor	0.14	<0.001
Q92SA5	phoR	Histidine kinase	0.14	0.005
Q92PL7	map1	Methionine aminopeptidase (MAP) (MetAP) (Peptidase M)	0.14	<0.001
Q92T52	cdd	Cytidine deaminase (Cytidine aminohydrolase)	0.14	<0.001
Q92K06	smc01507	Blue-light-activated histidine kinase	0.13	0.002
Q92VF3	sm_b21249	Putative sulfotransferase protein	0.13	<0.001
Q92WP4	sm_b20295	Putative ABC transporter	0.13	<0.001
Q92WQ3	sm_b20286	Opine dehydrogenase	0.13	0.007
Q52990	phoB	Phosphate regulon transcriptional regulatory protein PhoB	0.13	0.007
P13441	nodP	Sulfate adenylyltransferase subunit 2 (ATP-sulfurylase small subunit) (Nodulation protein P) (Sulfate adenylate transferase) (SAT)	0.13	0.003
Q92TB3	hisF	Imidazole glycerol phosphate synthase subunit HisF (IGP synthase cyclase subunit) (IGP synthase subunit HisF) (ImGP synthase subunit HisF) (IGPS subunit HisF)	0.13	0.004
Q92N65	engD	Ribosome-binding ATPase YchF	0.13	0.002
Q92Q62	clpA	Probable ATP-dependent CLP protease ATP-binding subunit	0.13	0.003
Q92RW9	cbrA	Histidine kinase	0.13	0.003
Q9X4Y1	agpA	Periplasmic alpha-galactoside-binding protein (Alpha-galactoside permease)	0.13	0.002
Q92K58	smc04299	AAA domain-containing protein	0.12	<0.001
Q92JW8	smc04050	Hypothetical transmembrane protein	0.12	<0.001
Q92KT9	smc02860		0.12	0.004
Q92N76	smc02682		0.12	0.003
Q92K03	smc01956		0.12	<0.001
Q92SI8	smc01119	Nfu_N domain-containing protein	0.12	<0.001
Q92RI8	smc00969	Hist_deacetyl domain-containing protein	0.12	<0.001
Q92QY1	smc00593		0.12	<0.001
Q92PK1	smc00518	XdhC_C domain-containing protein	0.12	0.003
Q92PA1	smc00131	Transcription regulator AsnC family	0.12	<0.001
Q92VZ5	sm_b20812	PS_pyruv_trans domain-containing protein	0.12	0.003
Q92W16	sm_b20552	Putative peptidase	0.12	<0.001
Q92WZ9	sm_b20163		0.12	0.002
Q92V74	phnM	PhnM protein	0.12	0.003
Q52977	ntrB	Sensory histidine kinase/phosphatase NtrB (Nitrogen regulation protein NR(II)) (Nitrogen regulator II) (NRII)	0.12	0.002
Q92NM0	murC	UDP-N-acetylmuramate--L-alanine ligase (UDP-N-acetylmuramoyl-L-alanine synthetase)	0.12	<0.001
Q92S27	murA	UDP-N-acetylglucosamine 1-carboxyvinyltransferase (Enoylpyruvate transferase) (UDP-N-acetylglucosamine enolpyruvyl transferase) (EPT)	0.12	0.001
Q92N31	kdgK	Putative 2-dehydro-3-deoxygluconokinase	0.12	0.006
Q926B5	exoF3	Putative polysaccharide export outer membrane protein	0.12	<0.001
Q92UE5	araD		0.12	0.008
Q92R07	alr	Alanine racemase	0.12	0.002
Q92NZ4	smc04178		0.11	<0.001
Q92SD2	smc02175	Putative cAMP-binding protein-catabolite gene activator	0.11	0.002
Q92KD8	smc01026	Glyoxalase-like_dom domain-containing protein	0.11	<0.001
Q92KB1	smc00519	MoCF_biosynth domain-containing protein	0.11	0.001
Q92XN4	sma2245	Helicase ATP-binding domain-containing protein	0.11	0.003
Q92UF1	sm_b20886		0.11	0.006
Q92WU4	sm_b20245	UDP-glucose 4-epimerase	0.11	0.001
Q92NM7	recN	DNA repair protein RecN (Recombination protein N)	0.11	0.002
Q92RL0	purD	Phosphoribosylamine--glycine ligase (GARS) (Glycinamide ribonucleotide synthetase) (Phosphoribosylglycinamide synthetase)	0.11	<0.001
Q930S0	otsA	Trehalose-6-phosphate synthase (Osmoregulatory trehalose synthesis protein A) (UDP-glucose-glucosephosphate glucosyltransferase)	0.11	0.003
Q92N07	mtlK	Probable mannitol 2-dehydrogenase	0.11	0.004
Q92SL9	iolE	Putative myo-inositol catabolism protein	0.11	<0.001
Q92RF5	thrC1	Threonine synthase	0.1	<0.001
Q92TI8	thiO	Putative thiamine biosynthesis oxidoreductase protein	0.1	<0.001
Q92PV4	sseA	Putative 3-mercaptopyruvate sulfurtransferase	0.1	<0.001
Q92S71	smc02251	Aminotransferase	0.1	0.006
Q92XD6	sm_b20023	Probable 5-oxoprolinase	0.1	0.001
P08719	nodD2	Nodulation protein D 2	0.1	0.003
Q92S98	hslO	33 kDa chaperonin, Hsp33 protein	0.1	<0.001
Q92SK1	hrcA	Heat-inducible transcription repressor HrcA	0.1	0.001
P56884	glnD	Bifunctional uridylyltransferase/uridylyl-removing enzyme (UTase/UR) (Bifunctional [protein-PII] modification enzyme) (Bifunctional nitrogen sensor protein) [Includes: [Protein-PII] uridylyltransferase (PII uridylyltransferase) (UTase) ; [Protein-PII]-UMP uridylyl-removing enzyme (UR) ]	0.1	0.004
Q92Q78	cysI	Putative sulfite reductase	0.1	0.003
P56892	cysD	Sulfate adenylyltransferase subunit 2 (ATP-sulfurylase small subunit) (Sulfate adenylate transferase) (SAT)	0.1	<0.001
Q92M00	cyaG1	Putative adenylate/guanylate cyclase	0.1	0.003
Q92S99	argF	Ornithine carbamoyltransferase (OTCase)	0.1	<0.001
Q92UQ4	ampC	Beta-lactamase	0.1	<0.001
Q92KX0	smc04095	Putative acyl-CoA synthetase	0.09	<0.001
Q92T34	smc02828	NAD-dependent dehydrogenase	0.09	<0.001
Q92QD2	smc01265		0.09	0.003
Q930Y7	sma0113	Blue-light-activated histidine kinase	0.09	0.003
Q92VH3	sm_b21227	ATP-grasp domain-containing protein	0.09	<0.001
Q92VI9	sm_b21134	Amino acid aldolase or racemase	0.09	<0.001
Q92TF2	smc02793	Putative pyruvate, phosphate dikinase regulatory protein (PPDK regulatory protein)	0.09	0.001
Q92SC7	pyrC	Dihydroorotase (DHOase)	0.09	0.008
Q92QZ4	mltG	Endolytic murein transglycosylase (Peptidoglycan polymerization terminase)	0.09	<0.001
Q92PS9	mfd	Transcription-repair-coupling factor (TRCF)	0.09	0.001
Q92L76	leuC	3-isopropylmalate dehydratase large subunit (Alpha-IPM isomerase) (IPMI) (Isopropylmalate isomerase)	0.09	<0.001
Q92W04	kdsB2	Probable 3-deoxy-manno-octulosonate cytidylyltransferase (CMP KDO transferase) protein	0.09	0.003
Q92R91	feuP	Response regulators consisting of a CheY-like receiver domain and a winged-helix DNA-binding domain	0.09	<0.001
Q92Q15	trmFO	Methylenetetrahydrofolate--tRNA-(uracil-5-)-methyltransferase TrmFO (Folate-dependent tRNA (uracil-5-)-methyltransferase) (Folate-dependent tRNA(M-5-U54)-methyltransferase)	0.08	<0.001
Q92LY0	smc03151	N-acetyltransferase domain-containing protein	0.08	<0.001
Q92Q29	smc02071	Putative Beta-hexosaminidase	0.08	<0.001
Q92SS1	smc00374	Putative oxidoreductase transmembrane protein	0.08	<0.001
Q92WH0	sm_b20383	Putative ABC transporter	0.08	0.003
Q92T81	purU2	Formyltetrahydrofolate deformylase (Formyl-FH(4) hydrolase)	0.08	0.004
Q92NL7	murF	UDP-N-acetylmuramoyl-tripeptide--D-alanyl-D-alanine ligase (D-alanyl-D-alanine-adding enzyme)	0.08	0.001
Q92P53	fabF2	Probable 3-oxoacyl-ACP synthase II	0.08	0.001
Q92NW0	cyaF3	Probable adenylate/guanylate cyclase	0.08	<0.001
Q92KQ4	smc02155		0.07	<0.001
Q92SD9	smc01702	Putative oxidoreductase	0.07	<0.001
Q926F5	sm_b20856	ABC transporter, periplasmic solute-binding protein	0.07	<0.001
Q92WB2	sm_b20449	Probable methyltransferase	0.07	<0.001
Q92LB2	proA	Gamma-glutamyl phosphate reductase (GPR) (Glutamate-5-semialdehyde dehydrogenase) (Glutamyl-gamma-semialdehyde dehydrogenase) (GSA dehydrogenase)	0.07	<0.001
Q92PY7	ppiA	Peptidyl-prolyl cis-trans isomerase (PPIase)	0.07	<0.001
Q92X74	pcm	Protein-L-isoaspartate O-methyltransferase (L-isoaspartyl protein carboxyl methyltransferase) (Protein L-isoaspartyl methyltransferase) (Protein-beta-aspartate methyltransferase) (PIMT)	0.07	0.016
Q92Q87	ntrX	Probable nitrogen regulation protein	0.07	<0.001
Q92VJ8	mccB	Putative methylcrotonoyl-CoA carboxylase biotinylated subunit protein	0.07	<0.001
Q926C9	cpdB	2',3'-cyclic-nucleotide 2'-phosphodiesterase/3'-nucleotidase	0.07	<0.001
Q92TQ9	uxuB	Probable mannitol dehydrogenase	0.06	0.005
Q92JT3	smc03761		0.06	0.001
Q92US1	sm_b21581	Putative glycosyltransferase, similar to smb20117 protein	0.06	<0.001
Q92WV1	sm_b20238	3-demethylubiquinone-9 3-O-methyltransferase	0.06	<0.001
Q92VH6	nodQ2	Multifunctional fusion protein [Includes: Sulfate adenylyltransferase subunit 1 (ATP-sulfurylase large subunit) (Sulfate adenylate transferase) (SAT); Adenylyl-sulfate kinase (APS kinase) (ATP adenosine-5'-phosphosulfate 3'-phosphotransferase) (Adenosine-5'-phosphosulfate kinase)]	0.06	<0.001
Q92XG8	katG	Catalase-peroxidase (CP) (Peroxidase/catalase)	0.06	0.001
Q92KF3	smc01907	Hypothetical transmembrane protein	0.05	0.005
Q92Y64	sma1860	ABC transporter, periplasmic solute-binding protein	0.05	<0.001
Q931D2	sma0025	TGc domain-containing protein	0.05	<0.001
Q926G0	sm_b21604	Putative sugar uptake ABC transporter periplasmic solute-binding protein	0.05	<0.001
Q92W49	sm_b20515	Blue-light-activated histidine kinase	0.05	0.008
Q92WT8	sm_b20251		0.05	<0.001
Q92MV4	puuC	Putative gamma-glutamyl-gamma-aminobutyraldehyde dehydrogenase	0.05	<0.001
Q92RB0	ptrB	Probable protease II oligopeptidase B hydrolase serine protease	0.05	<0.001
Q92UP1	exsG	Blue-light-activated histidine kinase	0.05	<0.001

## Sheet: Table S6
Table S6 Differentially expressed proteins of S. meliloti 1021 co-culture with C. reinhardtii 21gr when comparing high vs normal temperature.
Protein ID	Gene name	Functional description	Fold change	P value
P35471	groL5	60 kDa chaperonin 5 (GroEL protein 5) (Protein Cpn60 5)	45.19	<0.001
Q92VA9	sm_b21295	Putative small heat shock protein, hsp20 family	18.11	<0.001
P35474	groS5	10 kDa chaperonin 5 (GroES protein 5) (Protein Cpn10 5)	15.53	<0.001
Q92SL8	iolD	Putative malonic semialdehyde oxidative decarboxylase	14.65	<0.001
Q92M33	ibpA	Probable heat shock protein	13.37	<0.001
Q92LR1	smc03124	Putative arginine ABC transporter, periplasmic solute-binding component	12.49	<0.001
Q92XY1	sma2023	AB hydrolase-1 domain-containing protein	11.65	<0.001
Q92SL7	iolC	Putative sugar kinase	9.65	<0.001
Q926H4	sm_b21103	ABC sugar transporter, ATP-binding protein	8.16	<0.001
Q92UP9	abfA	Putative alpha-L-arabinofuranosidase protein	7.46	<0.001
Q92SI1	smc01106	Probable small heat shock protein	7.42	<0.001
Q92L05	smc04388	Probable omega-amino acid--pyruvate aminotransferase	7.01	<0.001
Q92MK7	clpB	Chaperone protein ClpB	6.53	0.002
Q92SL5	smc01163	Putative oxidoreductase	6.53	<0.001
Q92QD3	smc01266	UPF0229 protein R01398	6.43	<0.001
Q92SK0	grpE	Protein GrpE (HSP-70 cofactor)	5.95	<0.001
Q930J3	sma0376	Hydrolase	5.8	<0.001
Q92KG0	ppx	Exopolyphosphatase	5.74	<0.001
Q92VA3	sm_b21301	Aldehyde dehydrogenase (NAD+)	5.66	0.001
Q92LM4	smc02519	Putative glycerol-3-phosphate and glycerol ABC transporter, ATP-binding component	5.58	0.001
Q92RN2	smc00876	Iron-sulfur cluster carrier protein	5.49	<0.001
Q92PU3	smc00943	NAD(P)H dehydrogenase (quinone) 1 (Flavoprotein WrbA 1) (NAD(P)H:quinone oxidoreductase 1) (NQO 1)	5.44	0.001
P20471	ndvB	Cyclic beta-(1,2)-glucan synthase NdvB	5.38	0.009
Q92WK6	sm_b20347	Putative transcriptional regulator	5.32	<0.001
O68965	idhA	Inositol 2-dehydrogenase (Myo-inositol 2-dehydrogenase) (MI-dehydrogenase)	4.92	0.001
P26503	exoB	UDP-glucose 4-epimerase (Galactowaldenase)	4.89	<0.001
Q92P24	smc04326	Putative aminotransferase	4.82	<0.001
Q92TC6	folC	Dihydrofolate synthase/folylpolyglutamate synthase (Folylpoly-gamma-glutamate synthetase-dihydrofolate synthetase) (Folylpolyglutamate synthetase)	4.79	<0.001
Q92TD8	smc02775	Putative L-fucose dehydrogenase (D-threo aldose 1-dehydrogenase)	4.75	<0.001
Q92SX5	pheA	Prephenate dehydratase	4.74	<0.001
Q92SK1	hrcA	Heat-inducible transcription repressor HrcA	4.65	<0.001
Q92XQ0	sma2213	Aldehyde dehydrogenase, NAD(P)-dependent	4.64	0.002
Q92JY2	cpoB	Cell division coordinator CpoB	4.63	0.001
Q92ME7	aroB	3-dehydroquinate synthase (DHQS)	4.6	<0.001
Q92NJ9	ettA	Energy-dependent translational throttle protein EttA (Translational regulatory factor EttA)	4.55	0.005
Q92W55	sm_b20508	L-arabinose-binding periplasmic protein (ABP)	4.55	0.004
Q92TW8	sm_b20669	Hydroxypyruvate isomerase	4.55	<0.001
Q92JX6	smc03992	OmpA-like domain-containing protein	4.49	0.001
B2RED6	smc05008	Hypothetical signal peptide protein	4.46	<0.001
Q92L16	smc03891	Putative amino acid-binding periplasmic ABC transporter	4.45	0.014
Q92TW7	sm_b20670		4.44	0.001
Q92Q29	smc02071	Putative Beta-hexosaminidase	4.41	<0.001
Q92V89	sm_b21154	VOC domain-containing protein	4.39	<0.001
Q92R74	smc02380	Zinc-type alcohol dehydrogenase-like protein	4.39	0.001
Q92Q87	ntrX	Probable nitrogen regulation protein	4.37	0.001
Q92TZ3	sm_b21520	Putative two-component response regulator protein	4.37	<0.001
Q92PK9	smc00530	Probable ABC transporter	4.33	<0.001
Q92YS7	sma1438	ABC transporter, periplasmic solute-binding protein	4.29	<0.001
Q930U9	sma0180	Epimerase	4.28	<0.001
Q92QB0	thrS	Threonine--tRNA ligase (Threonyl-tRNA synthetase) (ThrRS)	4.27	0.002
Q92VB0	sm_b21294	Putative small heat shock protein, hsp20 family	4.25	<0.001
Q92MD8	smc00684	CobW C-terminal domain-containing protein	4.23	<0.001
Q92KZ1	smc04402		4.23	<0.001
Q92LZ5	smc03943	Glutamine amidotransferase type-1 domain-containing protein	4.22	<0.001
Q926F0	sm_b21461	Putative sugar uptake ABC transporter periplasmic solute-binding protein	4.18	<0.001
Q92KL4	smc00907	Hypothetical transmembrane protein	4.17	<0.001
Q92MW7	smc01955	Putative oxidoreductase	4.17	0.002
Q92NA6	smc01556		4.13	0.005
Q92T07	dnaJ	Chaperone protein DnaJ	4.12	0.001
Q92RJ6	smc00977	Putative acyl-CoA dehydrogenase	4.12	0.001
Q92ST3	infC	Translation initiation factor IF-3	4.1	0.016
Q92VD4	sm_b21269	Putative ABC transporter	4.04	<0.001
Q92SX2	dnaX	DNA polymerase III subunit gamma/tau	3.97	<0.001
Q9R9L6	gpsA	Glycerol-3-phosphate dehydrogenase [NAD(P)+] (NAD(P)H-dependent glycerol-3-phosphate dehydrogenase)	3.97	<0.001
Q92P20	mttB	Methyltransferase	3.97	<0.001
Q92RT9	rlmE	Ribosomal RNA large subunit methyltransferase E (23S rRNA Um2552 methyltransferase) (rRNA (uridine-2'-O-)-methyltransferase)	3.95	<0.001
Q92T30	smc02832	Putative taurine, valine, isoleucine and leucine ABC transporter, periplasmic solute-binding component	3.94	0.003
Q92RV5	smc00791		3.87	0.001
Q92T27	glk	Glucokinase (Glucose kinase)	3.82	0.004
Q92PD7	smc00176	MlaD domain-containing protein	3.77	0.004
Q92Q62	clpA	Probable ATP-dependent CLP protease ATP-binding subunit	3.72	0.003
Q92SS8	smc00367		3.72	<0.001
P58477	htpG	Chaperone protein HtpG (Heat shock protein HtpG) (High temperature protein G)	3.71	0.016
Q92R10	purF	Amidophosphoribosyltransferase (ATase) (Glutamine phosphoribosylpyrophosphate amidotransferase) (GPATase)	3.66	0.008
Q92RJ5	smc00976	Putative enoyl-CoA hydratase	3.66	0.001
Q92JX5	smc03993	Hypothetical transmembrane protein	3.61	0.001
Q92QD2	smc01265		3.56	<0.001
Q92LX2	smc03160	Beta-glucosidase	3.55	0.002
Q930R7	sma0241	Epimerase	3.43	0.01
Q92R11	smc00553	Probable NAD/NADP dependent oxidoreductase	3.43	0.008
Q92QR0	smc01808	CoA_binding domain-containing protein	3.43	<0.001
Q92LA1	leuD	3-isopropylmalate dehydratase small subunit (Alpha-IPM isomerase) (IPMI) (Isopropylmalate isomerase)	3.42	<0.001
Q92PK3	rhlE1	Putative ATP-dependent RNA helicase	3.42	0.004
Q92RL2	glyS	Glycine--tRNA ligase beta subunit (Glycyl-tRNA synthetase beta subunit) (GlyRS)	3.41	0.008
Q92PL0	smc00531	Putative ABC transporter ATP-binding protein	3.38	0.006
Q92LM3	smc02518	Putative glycerol-3-phosphate and glycerol ABC transporter, ATP-binding component	3.38	0.002
Q92LF3	smc03258	Transcription regulator GntR family	3.38	0.019
Q92P43	smc04290	Probable amidase	3.35	0.027
Q92WA8	sm_b20454		3.34	0.002
Q92TA4	glcB	Malate synthase G	3.32	<0.001
Q92S50	rkpU	Capsule polysaccharide exporter	3.27	0.01
Q92LI0	smc03227	EVE domain-containing protein	3.26	<0.001
Q92Q30	smc02072	Hypothetical transmembrane protein	3.25	0.03
Q7ANR1	phoD	Phosphate uptake ABC transporter periplasmic solute-binding protein	3.24	0.011
Q92U15	acrF	Efflux pump membrane transporter	3.23	0.001
Q92LN1	fdsA	Formate dehydrogenase	3.23	0.008
Q92KQ1	smc02149	Hypothetical transmembrane protein	3.23	0.001
Q926D5	gsh1	Glutamate--cysteine ligase	3.22	0.015
O87320	aatC	Putative aminotransferase AatC	3.21	0.001
Q92KZ3	afr	1,5-anhydro-D-fructose reductase (Anhydrofructose reductase) (1,5-anhydro-D-fructose reductase (1,5-anhydro-D-mannitol-forming))	3.19	0.004
Q92MV8	speB2	Putative agmatinase	3.19	0.006
Q92PM2	cspA5	Putative cold shock transcription regulator	3.18	0.04
Q92SN5	rsmI	Ribosomal RNA small subunit methyltransferase I (16S rRNA 2'-O-ribose C1402 methyltransferase) (rRNA (cytidine-2'-O-)-methyltransferase RsmI)	3.17	<0.001
Q92RY1	smc00762	Putative glutamine synthetase	3.16	0.016
Q92SG0	argB	Acetylglutamate kinase (N-acetyl-L-glutamate 5-phosphotransferase) (NAG kinase) (NAGK)	3.14	0.005
Q92QL4	aidB	Putative acyl-CoA dehydrogenase	3.13	0.014
Q92MF1	smc00700	Probable Aerobic cobaltochelatase CobS subunit	3.13	0.002
Q92SA0	argD	Acetylornithine aminotransferase (ACOAT)	3.09	0.01
Q92NR5	ilvI	Acetolactate synthase	3.07	0.017
Q92R20	cysS	Cysteine--tRNA ligase (Cysteinyl-tRNA synthetase) (CysRS)	3.05	0.036
Q92QW2	purM	Phosphoribosylformylglycinamidine cyclo-ligase (AIR synthase) (AIRS) (Phosphoribosyl-aminoimidazole synthetase)	3.05	0.007
Q92XD9	pdh	Alpha-ketoglutarate dehydrogenase	3.03	0.009
Q92JV3	smc03096	Hypothetical signal peptide protein	3.03	0.024
Q92NS5	rpoE1	Probable RNA polymerase sigma factor	3.01	0.001
Q92PS9	mfd	Transcription-repair-coupling factor (TRCF)	3	0.002
Q92M66	purK	N5-carboxyaminoimidazole ribonucleotide synthase (N5-CAIR synthase) (5-(carboxyamino)imidazole ribonucleotide synthetase)	3	0.043
Q92P71	smc04252	Probable oxidoreductase	3	0.01
P27866	alaS	Alanine--tRNA ligase (Alanyl-tRNA synthetase) (AlaRS)	2.99	0.014
Q92ST9	smc00354	Probable porin	2.99	0.003
Q926E1	sm_b20620	Putative sugar ABC transporter	2.96	0.005
Q92RR2	smc00910		2.95	0.012
Q92SV8	fabA	3-hydroxydecanoyl-[acyl-carrier-protein] dehydratase (3-hydroxyacyl-[acyl-carrier-protein] dehydratase FabA) (Beta-hydroxydecanoyl thioester dehydrase) (Trans-2-decenoyl-[acyl-carrier-protein] isomerase)	2.94	0.001
Q92WL6	sm_b20337	Putative transcriptional regulator protein	2.94	<0.001
Q92RS8	smc00826	Ribosomal RNA small subunit methyltransferase E	2.94	<0.001
Q92QH1	rpsJ	30S ribosomal protein S10	2.92	0.007
Q92P53	fabF2	Probable 3-oxoacyl-ACP synthase II	2.91	0.019
Q92LZ1	smc02978	CobW C-terminal domain-containing protein	2.91	0.003
Q92LV9	smc03175	Inosine-uridine preferring nucleoside hydrolase family protein	2.91	<0.001
Q92NU3	ndh	Putative NADH dehydrogenase transmembrane protein	2.9	0.029
Q92KN4	smc02313	HicB-like domain-containing protein	2.9	0.001
Q92LW9	xylA	Xylose isomerase	2.89	0.013
Q92WK7	sm_b20346	Putative efflux transmembrane protein	2.84	0.03
Q52989	phoU	Phosphate-specific transport system accessory protein PhoU homolog (Pst system accessory protein PhoU homolog)	2.83	0.006
Q92RV2	smc00794	Putative 2-component receiver domain protein	2.83	0.02
Q92LP6	dxr	1-deoxy-D-xylulose 5-phosphate reductoisomerase (DXP reductoisomerase) (1-deoxyxylulose-5-phosphate reductoisomerase) (2-C-methyl-D-erythritol 4-phosphate synthase)	2.82	0.021
Q92M28	ilvD	Dihydroxy-acid dehydratase (DAD)	2.8	0.003
Q92TG5	paaZ	Aldehyde dehydrogenase (NAD+)	2.8	0.025
Q92MW0	smc01965	Spermidine/putrescine ABC transporter ATP-binding subunit	2.8	0.014
Q92KA1	smc00470	Hypothetical transmembrane protein	2.77	0.01
Q92KG9	smc02543	LysM domain-containing protein	2.77	0.001
O30498	smc02862	Putative pit accessory protein	2.74	0.001
Q92PA5	smc00136	Dehydrogenase	2.74	0.011
Q92M71	suhB	Inositol-1-monophosphatase (I-1-Pase) (IMPase) (Inositol-1-phosphatase)	2.74	0.015
Q7WUM8	hmp	Flavohemoprotein (Flavohemoglobin) (Hemoglobin-like protein) (Nitric oxide dioxygenase) (NO oxygenase) (NOD)	2.72	0.025
Q92L61	smc03839	Hypothetical transmembrane protein	2.72	0.011
Q92UE7	araF	Dihydroxy-acid dehydratase	2.71	0.008
Q92NH9	rpiB	Putative ribose 5-phosphate isomerase B	2.7	0.013
Q92L29	smc03874	CarD_TRCF domain-containing protein	2.67	0.004
P17265	hpf	Ribosome hibernation promotion factor (HPF)	2.66	0.009
Q92SQ8	smc00388		2.66	0.015
Q92RQ6	smc00930	Hypothetical transmembrane protein	2.66	0.001
Q52990	phoB	Phosphate regulon transcriptional regulatory protein PhoB	2.65	0.027
Q92T02	smc02868	Putative multidrug efflux system	2.65	0.001
Q92PA9	smc00140	Putative amino-acid binding periplasmic protein	2.64	0.029
Q92NI7	smc01600		2.64	0.027
Q92KG5	lptD	LPS-assembly protein LptD	2.62	0.026
Q92W70	sm_b20493	3-oxoacyl-[acyl-carrier-protein] reductase	2.62	0.002
Q92RD0	smc00098	Probable transcriptional regulator	2.62	0.01
Q92KF5	smc01781	Hypothetical transmembrane protein	2.62	0.005
Q92Z32	azu1	Pseudoazurin	2.61	0.001
Q92QV9	ppk	Polyphosphate kinase (ATP-polyphosphate phosphotransferase) (Polyphosphoric acid kinase)	2.61	<0.001
Q92T06	moeB	Probable molybdenum cofactor synthesis protein 3 (Molybdopterin synthase sulfurylase, MPT synthase sulfurylase)	2.6	0.008
Q926H3	sm_b21135	ABC transporter, periplasmic solute-binding protein	2.6	0.013
Q92N81	smc01593	Two-component response regulator	2.6	0.021
Q92RR7	hisS	Histidine--tRNA ligase (Histidyl-tRNA synthetase) (HisRS)	2.59	0.002
Q59754	ppdK	Pyruvate, phosphate dikinase (Pyruvate, orthophosphate dikinase)	2.59	0.006
Q92KQ3	smc02154	DUF1156 domain-containing protein	2.58	0.009
Q92S86	smc02229	Putative acyl-CoA dehydrogenase	2.58	0.002
Q92JW5	smc02979	ANAPC4_WD40 domain-containing protein	2.57	0.002
Q92WD3	sm_b20423	Adenosylmethionine-8-amino-7-oxononanoatetransami nase	2.56	0.036
Q92MV6	smc01969	Aminotransferase	2.56	0.005
Q92RW9	cbrA	Histidine kinase	2.54	0.015
Q92MU8	smc01977	Sugar-binding periplasmic protein	2.54	0.017
Q92PR5	smc00241	Putative transcriptional regulator	2.53	0.013
Q92RX6	aceA	Isocitrase (Isocitratase) (Isocitrate lyase)	2.52	0.026
Q92SI6	phoH	Putative phosphate starvation-inducible protein PhoH, predicted ATPase	2.52	0.019
Q92KK7	smc00861	Hypothetical signal peptide protein	2.52	0.043
P10577	ntrC	DNA-binding transcriptional regulator NtrC (Nitrogen regulation protein NR(I)) (Nitrogen regulator I) (NRI)	2.51	0.012
Q92SU3	lepA	Elongation factor 4 (EF-4) (Ribosomal back-translocase LepA)	2.5	0.003
Q92KV3	smc02757	t(6)A37 threonylcarbamoyladenosine biosynthesis protein TsaE (tRNA threonylcarbamoyladenosine biosynthesis protein TsaE)	2.5	0.004
O69177	lon	Lon protease (ATP-dependent protease La)	2.47	0.009
Q92QT9	nusB	Transcription antitermination protein NusB (Antitermination factor NusB)	2.47	0.009
Q92SJ4	smc01130	Probable RNA methyltransferase, TrmH family	2.47	0.031
Q92L08	smc04384	Putative oxidoreductase	2.46	0.023
Q92SC5	frk	Probable fructokinase	2.44	0.034
P58393	glgA1	Glycogen synthase 1 (Starch [bacterial glycogen] synthase 1)	2.44	0.012
Q92VL1	sm_b21111	3-oxoacyl-[acyl-carrier-protein] reductase	2.44	0.017
Q92QZ4	mltG	Endolytic murein transglycosylase (Peptidoglycan polymerization terminase)	2.43	0.005
O54068	rkpK	UDP-glucose 6-dehydrogenase (UDP-Glc dehydrogenase) (UDP-GlcDH) (UDPGDH)	2.43	0.001
Q92N32	smc01532	Putative alpha-glycosylase	2.43	0.044
Q9Z3R3	acsA2	Acetoacetyl-coenzyme A synthetase (Acetoacetyl-CoA synthetase)	2.41	0.039
Q92P47	cobA	Uroporphyrinogen III methylase (Uroporphyrinogen-III C-methyltransferase)	2.41	0.005
P95631	katA	Catalase A	2.41	<0.001
Q92S95	metZ	O-succinylhomoserine sulfhydrylase (OSH sulfhydrylase) (OSHS sulfhydrylase)	2.41	0.01
Q92U64	glgX2	Isoamylase	2.4	0.001
Q92PC2	smc00156	CENP-V/GFA domain-containing protein	2.4	0.001
Q92JU0	smc03234	Hypothetical transmembrane protein	2.4	0.05
Q92SR3	smc00382	Probable aminopeptidase	2.39	0.002
Q9X4F5	hmgA	Homogentisate 1,2-dioxygenase (HGDO) (Homogentisate oxygenase) (Homogentisic acid oxidase) (Homogentisicase)	2.38	0.004
Q92XN0	sma2253	PINc domain-containing protein	2.37	<0.001
Q92PF9	smc00471	Histidine kinase	2.37	0.014
Q92P91	smc04222		2.37	<0.001
Q92QX1	smc00603	Oxidoreductase, short chain dehydrogenase/reductase family	2.36	<0.001
Q92SI9	trpS	Tryptophan--tRNA ligase (Tryptophanyl-tRNA synthetase) (TrpRS)	2.36	0.017
Q92LW8	xylB	Xylulose kinase (Xylulokinase)	2.36	0.029
Q92PX8	smc01698	Putative oxidoreductase	2.35	0.02
Q92NM7	recN	DNA repair protein RecN (Recombination protein N)	2.34	0.019
Q92LA7	bfr	Bacterioferritin	2.33	0.029
Q92N60	smc02700	tRNA-nucleotidyltransferase/poly(A) polymerase	2.32	0.015
Q926D6	smc02884	Probable membrane lipoprotein	2.32	<0.001
Q92MM2	smc02415	Putative allantoin ABC transporter, periplasmic solute-binding component	2.31	0.024
Q92LM7	smc02522	Short-chain type dehydrogenase/reductase	2.31	0.033
Q92LN0	fdsB	Putative NAD-dependent formate dehydrogenase beta subunit	2.3	0.041
Q92RT5	guaB	Inosine-5'-monophosphate dehydrogenase (IMP dehydrogenase) (IMPD) (IMPDH)	2.3	0.001
Q92M63	pykA	Pyruvate kinase	2.3	0.042
Q92WQ3	sm_b20286	Opine dehydrogenase	2.3	0.04
Q92N54	smc02708	GST C-terminal domain-containing protein	2.3	0.012
Q92PF8	dksA	RNA polymerase-binding transcription factor DksA	2.29	0.005
Q926H0	sm_b21273	ABC transporter, periplasmic solute-binding protein	2.29	0.016
Q92MB2	smc00656	N-acetyltransferase domain-containing protein	2.29	0.012
Q92PZ3	smc01214	Putative zinc-binding dehydrogenase	2.28	0.023
Q9Z3S0	edd	Phosphogluconate dehydratase	2.27	0.045
Q92R46	era	GTPase Era	2.27	0.008
Q92LT1	smc03211	Putative 4-hydroxyphenylpyruvate dioxygenase	2.27	0.028
Q92RC4	dhe	Putative (S)-2-haloacid dehalogenase IVA	2.26	0.029
Q92TE2	gabD1	Probable succinate-semialdehyde dehydrogenase [NADP+] protein	2.23	0.001
Q92N57	smc02703	ATPase	2.23	0.014
Q92XH0	codA	CodA cytosine deaminase	2.22	0.015
Q92V09	kduI2	4-deoxy-L-threo-5-hexosulose-uronate ketol-isomerase 2 (5-keto-4-deoxyuronate isomerase 2) (DKI isomerase 2)	2.22	0.027
Q92MK4	ptsP	Phosphoenolpyruvate--protein phosphotransferase	2.21	0.004
Q92KY8	leuB	3-isopropylmalate dehydrogenase (3-IPM-DH) (Beta-IPM dehydrogenase) (IMDH)	2.19	0.026
Q92P92	smc04221		2.19	0.047
Q92NN1	panB	3-methyl-2-oxobutanoate hydroxymethyltransferase (Ketopantoate hydroxymethyltransferase) (KPHMT)	2.18	0.05
Q92RB3	gcd	Probable glucose dehydrogenase (Pyrroloquinoline-quinone) protein	2.17	0.037
Q92UK5	sm_b20996	TPR_21 domain-containing protein	2.17	0.02
Q92S63	smc02259	Putative periplasmic binding ABC transporter	2.17	0.017
Q92R41	cfa2	Putative cyclopropane-fatty-acyl-phospholipid synthase	2.16	0.037
Q92ST0	pheS	Phenylalanine--tRNA ligase alpha subunit (Phenylalanyl-tRNA synthetase alpha subunit) (PheRS)	2.16	0.026
P42374	dnaK	Chaperone protein DnaK (HSP70) (Heat shock 70 kDa protein) (Heat shock protein 70)	2.15	<0.001
Q92MW6	smc01957		2.15	0.04
Q92VJ2	cysA2	Sulfate/thiosulfate import ATP-binding protein CysA 2 (Sulfate-transporting ATPase 2)	2.14	0.033
Q92ND0	mdeA	Putative methionine gamma-lyase	2.14	0.039
Q92NL3	mraZ	Transcriptional regulator MraZ	2.13	0.037
Q92K68	smc04177	CENP-V/GFA domain-containing protein	2.12	<0.001
Q92SH1	dapE	Succinyl-diaminopimelate desuccinylase (SDAP desuccinylase) (N-succinyl-LL-2,6-diaminoheptanedioate amidohydrolase)	2.11	0.022
Q92PD8	hemF	Oxygen-dependent coproporphyrinogen-III oxidase (CPO) (Coprogen oxidase) (Coproporphyrinogenase)	2.11	0.012
Q7APC4	ntrR1	Ribonuclease VapC (RNase VapC) (Toxin VapC)	2.1	0.024
Q92LB2	proA	Gamma-glutamyl phosphate reductase (GPR) (Glutamate-5-semialdehyde dehydrogenase) (Glutamyl-gamma-semialdehyde dehydrogenase) (GSA dehydrogenase)	2.1	0.023
Q92RH4	smc00070	Conserved hypothetical signal peptide protein	2.1	0.044
Q92KU2	smc02827	Putative gamma-D-glutamyl-L-diamino acid endopeptidase II, NlpC/P60 family	2.1	0.006
Q52967	smc00118	Uncharacterized SufE-like protein R01000	2.09	0.022
Q92K63	smc04202	Hypothetical transmembrane protein	2.09	0.022
Q92WS8	sm_b20261	Malate dehydrogenase	2.08	0.021
Q02636	tatA	Tyrosine aminotransferase (TAT) (L-tyrosine:2-oxoglutarate aminotransferase)	2.08	0.028
Q9X576	katE	Catalase C (KAT2)	2.06	0.045
Q92SA4	pstS	Phosphate binding periplasmic protein	2.06	0.007
Q92MA2	serC	Phosphoserine transaminase	2.06	0.01
Q92RD5	smc00034	Putative quinone oxidoreductase	2.06	0.015
Q92MH3	hbdA	Probable 3-hydroxybutyryl-CoA dehydrogenase	2.05	0.007
Q92Q31	argS	Arginine--tRNA ligase (Arginyl-tRNA synthetase) (ArgRS)	2.04	0.047
Q92M15	glgP	Alpha-1,4 glucan phosphorylase	2.04	0.001
Q92PS4	glmS	Glutamine--fructose-6-phosphate aminotransferase [isomerizing] (D-fructose-6-phosphate amidotransferase) (GFAT) (Glucosamine-6-phosphate synthase) (Hexosephosphate aminotransferase) (L-glutamine--D-fructose-6-phosphate amidotransferase)	2.03	0.003
Q92QH9	rplJ	50S ribosomal protein L10	2.03	0.005
Q92QD4	smc01267	AAA_PrkA domain-containing protein	2.03	0.005
Q92PU6	smc00939	YCII domain-containing protein	2.02	0.005
Q92VA4	deoC	2-deoxy-D-ribose 5-phosphate aldolase	2.01	0.037
Q92SC6	pyrE	Orotate phosphoribosyltransferase (OPRT) (OPRTase)	1.99	0.031
Q92W87	sm_b20476	Putative ABC transporter periplasmic dipeptide-binding protein	1.97	0.003
Q92V64	gabT	Putative 4-aminobutyrate aminotransferase protein	1.94	0.001
Q92PS3	glmU	Bifunctional protein GlmU [Includes: UDP-N-acetylglucosamine pyrophosphorylase (N-acetylglucosamine-1-phosphate uridyltransferase); Glucosamine-1-phosphate N-acetyltransferase ]	1.94	0.027
Q92XH5	sma2361	Bmp domain-containing protein	1.93	0.008
P50350	chvI	Transcriptional regulatory protein ChvI	1.92	0.02
Q92KW9	smc02812	Pyridoxal phosphate homeostasis protein (PLP homeostasis protein)	1.92	0.041
Q7APA1	TRm21	Putative Transposase for insertion sequence ISRm21 protein (Putative transposase)	1.92	0.014
Q92R63	hisC4	Probable histidinol-phosphate aminotransferase	1.91	0.005
Q92MK3	lysC	Aspartokinase	1.91	0.044
Q92S77	pyrD	Dihydroorotate dehydrogenase (quinone) (DHOdehase) (DHOD) (DHODase) (Dihydroorotate oxidase)	1.9	0.03
Q92QR7	argC	N-acetyl-gamma-glutamyl-phosphate reductase (AGPR) (N-acetyl-glutamate semialdehyde dehydrogenase) (NAGSA dehydrogenase)	1.89	0.01
Q92QK0	accB	Biotin carboxyl carrier protein of acetyl-CoA carboxylase	1.88	0.029
P56884	glnD	Bifunctional uridylyltransferase/uridylyl-removing enzyme (UTase/UR) (Bifunctional [protein-PII] modification enzyme) (Bifunctional nitrogen sensor protein) [Includes: [Protein-PII] uridylyltransferase (PII uridylyltransferase) (UTase) ; [Protein-PII]-UMP uridylyl-removing enzyme (UR) ]	1.88	0.037
Q9Z3S2	zwf	Glucose-6-phosphate 1-dehydrogenase (G6PD)	1.88	0.02
Q92QR2	smc01806	Putative enoyl CoA hydratase	1.87	0.032
Q92YY1	sma1337	ABC transporter, periplasmic solute-binding protein	1.86	0.015
Q92N10	smc01504	Receiver domain	1.86	0.02
O30808	tme	NADP-dependent malic enzyme (NADP-ME)	1.86	0.004
P15189	gltX	Glutamate--tRNA ligase (Glutamyl-tRNA synthetase) (GluRS)	1.85	0.013
Q92PE4	smc00185	Putative ABC transporter ATP-binding transmembrane transmembrane protein	1.85	0.045
Q92UE6	araE	2-oxoglutarate semialdehyde dehydrogenase	1.83	0.016
Q92Y68	sma1851	Hydrolase	1.83	0.012
Q92M85	smc03973		1.83	0.011
Q92P52	smc04277	Putative (3R)-hydroxymyristoyl-[acyl carrier] dehydratase transmembrane protein	1.83	0.011
Q92PZ4	carB	Carbamoyl-phosphate synthase large chain (Carbamoyl-phosphate synthetase ammonia chain)	1.82	0.003
Q92PX0	metG	Methionine--tRNA ligase (Methionyl-tRNA synthetase) (MetRS)	1.81	0.038
Q92M67	purE	N5-carboxyaminoimidazole ribonucleotide mutase (N5-CAIR mutase) (5-(carboxyamino)imidazole ribonucleotide mutase)	1.8	0.034
Q92YX3	sma1353	Isomerase	1.8	0.032
P58350	aatB	Aspartate aminotransferase (AAT) (AspAT) (Putative 2-aminoadipate transaminase) (Transaminase A)	1.79	0.025
Q92SW3	rbfA	Ribosome-binding factor A	1.79	0.04
Q92QP3	nuoJ	NADH-quinone oxidoreductase subunit J	1.76	0.028
Q92KX6	purH	Bifunctional purine biosynthesis protein PurH [Includes: Phosphoribosylaminoimidazolecarboxamide formyltransferase (AICAR transformylase); IMP cyclohydrolase (ATIC) (IMP synthase) (Inosinicase)]	1.76	0.034
Q92KH4	smc02634	Hypothetical transmembrane protein	1.75	0.042
Q92NL7	murF	UDP-N-acetylmuramoyl-tripeptide--D-alanyl-D-alanine ligase (D-alanyl-D-alanine-adding enzyme)	1.74	0.016
Q92L13	pyc	Pyruvate carboxylase	1.72	0.001
Q92LX0	smc03162	Hypothetical transmembrane protein	1.72	0.045
Q92TC9	trpB	Tryptophan synthase beta chain	1.72	0.045
Q92KV2	smc02752	Hpr_kinase_C domain-containing protein	1.71	0.019
Q92KW8	leuS	Leucine--tRNA ligase (Leucyl-tRNA synthetase) (LeuRS)	1.7	0.003
Q92QV4	aspS	Aspartate--tRNA(Asp/Asn) ligase (Aspartyl-tRNA synthetase) (AspRS) (Non-discriminating aspartyl-tRNA synthetase) (ND-AspRS)	1.69	0.01
P35469	groL1	60 kDa chaperonin 1 (GroEL protein 1) (Protein Cpn60 1)	1.69	<0.001
Q92KJ6	smc00023	Thioredoxin domain-containing protein	1.68	0.034
Q92Q47	lpxD	UDP-3-O-acylglucosamine N-acyltransferase	1.66	0.014
Q92QQ9	smc01809	Putative O-acetylhomoserine sulfhydrylase	1.66	0.02
Q9R9M8	aau3	Protein aau3	1.6	0.044
Q92K88	smc00145	GBBH-like_N domain-containing protein	1.59	0.002
Q9Z3S1	pgl	6-phosphogluconolactonase (6PGL)	1.57	0.024
Q92V80	hutU	Urocanate hydratase (Urocanase) (Imidazolonepropionate hydrolase)	1.53	0.047
Q92K12	smc02735		1.52	0.027
Q92LK6	atpA	ATP synthase subunit alpha (ATP synthase F1 sector subunit alpha) (F-ATPase subunit alpha)	0.66	0.009
Q92Q34	cls	Choline phosphatase (Phospholipase D)	0.66	0.044
Q92MU2	coxN	Cytochrome c oxidase subunit 1	0.66	0.044
Q9X4F7	maiA	Maleylacetoacetate isomerase (MAAI)	0.66	0.044
Q92LX3	metN	Methionine import ATP-binding protein MetN	0.66	0.044
Q92X74	pcm	Protein-L-isoaspartate O-methyltransferase (L-isoaspartyl protein carboxyl methyltransferase) (Protein L-isoaspartyl methyltransferase) (Protein-beta-aspartate methyltransferase) (PIMT)	0.66	0.044
Q92QZ9	rplI	50S ribosomal protein L9	0.66	0.035
Q92X17	sm_b20145	Sialidase domain-containing protein	0.66	0.044
Q92WN4	sm_b20312	Probable dihydroxyacetone kinase	0.66	0.044
Q92WA9	sm_b20452	STAS domain-containing protein	0.66	0.044
Q92WA5	sm_b20457	Putative transcriptional regulator TRANSCRIPTION REGULATOR protein	0.66	0.044
Q92TX5	sm_b20662	3-oxoacyl-[acyl-carrier-protein] reductase	0.66	0.044
Q92TR9	sm_b20724	Conserved hypothetical exported protein	0.66	0.001
Q92VR3	sm_b21057		0.66	0.044
Q92U65	sm_b21445	Putative DNA topoisomerase I	0.66	0.044
Q92U46	sm_b21470		0.66	0.044
Q931D4	sma0017		0.66	0.044
Q931B5	sma0062	Transcriptional regulator, GntR family	0.66	0.044
Q930D7	sma0496		0.66	0.044
Q930D2	sma0506	ABC transporter, periplasmic solute-binding protein	0.66	0.044
Q92YF6	sma1683	Arylsulfatase	0.66	0.044
Q92RE2	smc00028	Hypothetical transmembrane protein	0.66	0.044
Q92KD7	smc01034	N-acetyltransferase domain-containing protein	0.66	0.044
Q92Q82	smc01051		0.66	0.044
Q92K47	smc01439	Aspartate kinase	0.66	0.044
Q92TD7	smc02774	Putative D-fucose, pyruvic acid or L-fucose ABC transporter, periplasmic substrate-binding component	0.66	0.02
Q92LQ8	smc03121	Putative methionine ABC transporter, periplasmic solute-binding component	0.66	<0.001
Q92M25	smc04048	Putative cytochrome C	0.66	0.044
Q926G5	tauA	ABC transporter, periplasmic solute-binding protein	0.66	0.044
Q92R07	alr	Alanine racemase	0.65	0.035
Q92RM8	atpB	ATP synthase subunit a (ATP synthase F0 sector subunit a) (F-ATPase subunit 6)	0.65	0.035
Q92LT9	bkdAa	2-oxoisovalerate dehydrogenase subunit alpha (Branched-chain alpha-keto acid dehydrogenase E1 component alpha chain)	0.65	0.002
Q92LT7	bkdB	Dihydrolipoamide acetyltransferase component of pyruvate dehydrogenase complex	0.65	0.007
Q926D1	dac	Serine-type D-Ala-D-Ala carboxypeptidase	0.65	0.035
Q92V65	gabD2	Putative succinate-semialdehyde dehydrogenase (NAD(P)+) protein	0.65	0.035
Q92U63	glgB2	Malto-oligosyltrehalose trehalohydrolase (MTHase) (4-alpha-D-((1->4)-alpha-D-glucano)trehalose trehalohydrolase) (Maltooligosyl trehalose trehalohydrolase)	0.65	0.035
Q92T28	mgsA	Methylglyoxal synthase (MGS)	0.65	0.035
Q92SW8	mltB1	Membrane-bound lytic murein transglycosylase B	0.65	0.035
Q92TY6	nadE	NH(3)-dependent NAD(+) synthetase	0.65	0.035
Q92RH8	pdxH	Pyridoxine/pyridoxamine 5'-phosphate oxidase (PNP/PMP oxidase) (PNPOx) (Pyridoxal 5'-phosphate synthase)	0.65	0.035
Q92KX9	pdxK	Pyridoxal kinase	0.65	0.035
Q92WU4	sm_b20245	UDP-glucose 4-epimerase	0.65	0.035
Q92WR1	sm_b20278	CMD domain-containing protein	0.65	0.035
Q92WN0	sm_b20316	ABC transporter, periplasmic solute-binding protein	0.65	0.018
Q92WD9	sm_b20415	Putative oxidoreductase protein	0.65	0.035
Q92VF1	sm_b21251	Conserved hypothetical membrane protein, similar to Y1058	0.65	0.035
Q92ZZ9	sma0572		0.65	0.035
B3KLY3	sma5007	Possible transcriptional regulator	0.65	0.035
Q92RA5	smc00116		0.65	0.035
Q92KS6	smc00359	Hypothetical transmembrane protein	0.65	0.035
Q92JY6	smc00651		0.65	0.035
Q92NS6	smc01418	Hypothetical signal peptide protein	0.65	<0.001
Q92K46	smc01445		0.65	0.035
Q92K42	smc01460	CMD domain-containing protein	0.65	0.035
Q92Q68	smc02115	zf-CHCC domain-containing protein	0.65	0.035
Q92SB1	smc02203		0.65	0.035
Q92MQ4	smc02460		0.65	0.035
Q92P06	smc04164		0.65	0.035
Q7ANR8	thuA	ThuA trehalose catabolism protein	0.65	0.035
Q92P78	zur	Ferric uptake regulation protein	0.65	0.035
Q92PR0	qor	Probable quinone oxidoreductase	0.64	0.049
Q92NJ3	smc01576	Putative oxidoreductase	0.64	0.029
Q92KY6	smc04407	MFS-type transport protein	0.64	0.009
Q9XD74	sodB	Superoxide dismutase [Mn]	0.64	0.005
Q92QG8	rplW	50S ribosomal protein L23	0.63	0.047
Q92M24	smc04049	Putative sulfite oxidase	0.63	0.014
P19372	acpP	Acyl carrier protein AcpP (ACP)	0.62	0.009
Q92SJ9	ptsN	Probable nitrogen regulatory IIA protein	0.62	0.023
Q925Z2	rpoA	DNA-directed RNA polymerase subunit alpha (RNAP subunit alpha) (RNA polymerase subunit alpha) (Transcriptase subunit alpha)	0.62	0.02
Q92RV1	smc00795	Gly-zipper_YMGG domain-containing protein	0.62	0.021
Q92V58	cbbA2	Fructose-1,6-bisphosphate aldolase (FBP aldolase)	0.61	0.03
Q92V53	sm_b21199	ABC transporter, ATP-binding protein	0.61	0.046
Q926F3	sm_b20902	ABC transporter, periplasmic solute-binding protein	0.6	0.001
O33685	syrB	Transcriptional regulator SyrB	0.6	0.009
Q92TC1	ahcY	Adenosylhomocysteinase (S-adenosyl-L-homocysteine hydrolase) (AdoHcyase)	0.59	0.002
Q92N70	smc02689	Probable aldehyde dehydrogenase	0.59	0.002
Q92PE6	fbcF	Ubiquinol-cytochrome c reductase iron-sulfur subunit	0.58	0.004
Q92QT3	ihfA	Integration host factor subunit alpha (IHF-alpha)	0.58	0.039
P50174	phaA	Acetyl-CoA acetyltransferase (Acetoacetyl-CoA thiolase) (Beta-ketothiolase)	0.58	0.001
Q926G7	sm_b21345	ABC transporter, periplasmic solute-binding protein	0.58	0.005
Q92ZA8	nex18	Nex18 Symbiotically induced conserved protein	0.57	0.007
Q92Y30	sma1927		0.57	0.038
Q92R77	etf	Electron transfer flavoprotein-ubiquinone oxidoreductase (ETF-QO)	0.56	0.006
Q92SH5	fmt	Methionyl-tRNA formyltransferase	0.56	0.03
Q92XG8	katG	Catalase-peroxidase (CP) (Peroxidase/catalase)	0.56	0.016
Q92VI1	sm_b21218	Glutamine--fructose-6-phosphate aminotransferase [isomerizing]	0.56	0.038
Q930I7	sma0392	ABC transporter, periplasmic solute-binding protein	0.56	0.005
Q92ZD4	sma1024	DUF305 domain-containing protein	0.56	0.03
Q92XX3	sma2037	Oxidoreductase	0.56	0.018
Q92RW6	smc00779	Probable FAD-linked oxidoreductase	0.56	0.038
Q92QJ1	smc01332		0.56	0.038
Q92TD9	smc02776	Altronate hydrolase, UxaA family	0.56	0.03
Q92L79	smc03819	Cyclic nucleotide-binding domain-containing protein	0.56	0.038
Q92M77	smc03984		0.56	0.03
Q92RW4	mmsA	Methylmalonate-semialdehyde dehydrogenase	0.55	0.004
Q92WB1	sm_b20450	Putative regulatory protein	0.55	0.018
Q92U34	sm_b21482		0.55	0.018
Q92N02	smoE	Putative C6 polyol ABC transporter, periplasmic solute-binding component	0.55	0.006
Q92SP6	sun2	Probable Sun protein (FMU protein), (Ribosomal RNA small subunit methyltransferase B, rRNA (Cytosine-C(5)-)-methyltransferase)	0.55	0.018
Q92Q74	aapP	Probable general L-amino acid transport ATP-binding ABC transporter	0.54	<0.001
Q92NF5	lcdH	L-carnitine dehydrogenase (CDH) (L-CDH)	0.54	0.015
Q92QF5	rplF	50S ribosomal protein L6	0.54	0.01
Q92X63	sm_b20099	Maltose alpha-D-glucosyltransferase	0.54	0.015
Q92XP3	sma2227	Transcriptional regulator, GntR family	0.54	0.015
Q92KT9	smc02860		0.54	0.015
Q7APA2	smc03880	Polyhydroxyalkanoate and exopolysaccharide biosynthesis transcriptional regulator	0.54	0.01
Q92QK2	aat	Leucyl/phenylalanyl-tRNA--protein transferase (L/F-transferase) (Leucyltransferase) (Phenyalanyltransferase)	0.53	<0.001
Q92TK9	acyP	Acylphosphatase (Acylphosphate phosphohydrolase)	0.53	<0.001
Q92UG4	allA1	Ureidoglycolate lyase 1 (Ureidoglycolatase 1)	0.53	<0.001
Q92UQ4	ampC	Beta-lactamase	0.53	<0.001
Q92PK6	anmK	Anhydro-N-acetylmuramic acid kinase (AnhMurNAc kinase)	0.53	<0.001
Q92UE4	araC	ABC transporter, permease	0.53	<0.001
Q92ME6	aroK	Shikimate kinase (SK)	0.53	<0.001
P54223	betA	Oxygen-dependent choline dehydrogenase (CDH) (CHD) (Betaine aldehyde dehydrogenase) (BADH)	0.53	<0.001
Q92RI3	bioB	Biotin transporter	0.53	<0.001
Q92XA5	btuC	ABC transporter, permease	0.53	<0.001
P58347	cbbP	Phosphoribulokinase (PRK) (PRKase) (Phosphopentokinase)	0.53	<0.001
Q92L55	ccmA	Cytochrome c biogenesis ATP-binding export protein CcmA (Heme exporter protein A)	0.53	<0.001
P45406	ccmH	Cytochrome c-type biogenesis protein CcmH (Cytochrome c-type biogenesis protein CycL)	0.53	<0.001
Q92T52	cdd	Cytidine deaminase (Cytidine aminohydrolase)	0.53	<0.001
Q92YM4	cheB3	Protein-glutamate methylesterase/protein-glutamine glutaminase of group 3 operon	0.53	<0.001
Q7APF1	cheY2	Response regulators consisting of a CheY-like receiver domain and a winged-helix DNA-binding domain	0.53	<0.001
Q92N35	choV	Putative choline ABC transporter, ATP-binding component	0.53	<0.001
Q92SP8	corA1	Magnesium transport protein CorA	0.53	<0.001
Q92MU0	coxP	Cytochrome c oxidase subunit III	0.53	<0.001
Q92T40	cpaE1	Putative response regulator	0.53	<0.001
Q92SD5	cpdA	3',5'-cyclic adenosine monophosphate phosphodiesterase CpdA (3',5'-cyclic AMP phosphodiesterase) (cAMP phosphodiesterase)	0.53	<0.001
Q92RG9	ctaD	Cytochrome c oxidase subunit 1	0.53	<0.001
Q9Z3Q0	cya3	Putative adenylate cyclase 3 (ATP pyrophosphate-lyase 3) (Adenylyl cyclase 3)	0.53	<0.001
Q930A0	cyaF4	CyaF4 adenylate cyclase	0.53	<0.001
Q92W27	cyaF6	Probable adenylate cyclase protein	0.53	<0.001
Q92TT3	cyaG2	Putative adenylate cyclase protein	0.53	<0.001
Q92YL0	cyaI3	CyaI3 adenylate/guanylate cyclase	0.53	<0.001
Q92XW1	cysA1	Sulfate/thiosulfate import ATP-binding protein CysA 1 (Sulfate-transporting ATPase 1)	0.53	<0.001
P56892	cysD	Sulfate adenylyltransferase subunit 2 (ATP-sulfurylase small subunit) (Sulfate adenylate transferase) (SAT)	0.53	<0.001
Q92Q78	cysI	Putative sulfite reductase	0.53	<0.001
P56893	cysN	Sulfate adenylyltransferase subunit 1 (ATP-sulfurylase large subunit) (Sulfate adenylate transferase) (SAT)	0.53	<0.001
Q92U05	dapA3	Putative dihydrodipicolinate synthetase protein	0.53	<0.001
Q92U93	ddhA	Putative glucose-1-phosphate cytidylyltransferase protein	0.53	<0.001
Q92MQ3	deoC	Deoxyribose-phosphate aldolase (DERA) (2-deoxy-D-ribose 5-phosphate aldolase) (Phosphodeoxyriboaldolase) (Deoxyriboaldolase)	0.53	<0.001
Q92QM9	dnaE1	DNA polymerase III subunit alpha	0.53	<0.001
Q92TE8	dnaQ	DNA polymerase III subunit epsilon	0.53	<0.001
Q92NH6	eryC	Putative D-erythrulose-1-phosphate dehydrogenase	0.53	<0.001
Q92NG4	eryD	Ery operon transcriptional repressor, DeoR family	0.53	<0.001
Q926B5	exoF3	Putative polysaccharide export outer membrane protein	0.53	<0.001
Q92ZX5	fixP3	Cbb3-type cytochrome c oxidase subunit	0.53	<0.001
Q92RZ2	flgK	Flagellar hook-associated protein 1	0.53	<0.001
Q92RZ1	flgL	Flagellin	0.53	<0.001
O54244	fliG	Flagellar motor switch protein FliG	0.53	<0.001
Q92SC9	frcR	Transcriptional regulator, ROK family	0.53	<0.001
Q92L98	galM	Aldose 1-epimerase	0.53	<0.001
Q92RS3	glcD	Probable glycolate oxidase subunit	0.53	<0.001
P58394	glgA2	Glycogen synthase 2 (Starch [bacterial glycogen] synthase 2)	0.53	<0.001
Q92PB7	gph1	Phosphoglycolate phosphatase (PGP) (PGPase)	0.53	<0.001
Q92ZQ3	groS4	10 kDa chaperonin 4 (GroES protein 4) (Protein Cpn10 4)	0.53	<0.001
Q92MJ8	grxC	Glutaredoxin	0.53	<0.001
Q92UR6	gshB	Glutathione synthetase (GSH synthetase) (GSH-S) (GSHase) (Glutathione synthase)	0.53	<0.001
Q92YP8	gst12	Gst12 glutathione-S-transferase	0.53	<0.001
Q92U61	gst12	Probable glutathione S-transferase protein	0.53	<0.001
Q92S66	hipO2	Putative hippurate hydrolase	0.53	<0.001
Q92QB5	hisI	Phosphoribosyl-AMP cyclohydrolase (PRA-CH)	0.53	<0.001
Q92TU6	idnO1	Putative 5-keto-D-gluconate 5-reductase protein	0.53	<0.001
Q92PU9	ilvA	L-threonine dehydratase (Threonine deaminase)	0.53	<0.001
Q92SM0	iolB	Putative myo-inositol catabolism protein	0.53	<0.001
Q92Q90	ispDF	Bifunctional enzyme IspD/IspF [Includes: 2-C-methyl-D-erythritol 4-phosphate cytidylyltransferase (4-diphosphocytidyl-2C-methyl-D-erythritol synthase) (MEP cytidylyltransferase) (MCT); 2-C-methyl-D-erythritol 2,4-cyclodiphosphate synthase (MECDP-synthase) (MECPP-synthase) (MECPS) ]	0.53	<0.001
Q92RN0	kup1	Probable potassium transport system protein kup 1	0.53	<0.001
Q92UN3	lacZ2	Beta-galactosidase (Beta-gal)	0.53	<0.001
Q92UI7	lldD1	Putative L-lactate dehydrogenase (Cytochrome) protein	0.53	<0.001
Q9R9N2	lpsB	Lipopolysaccharide core biosynthesis mannosyltransferase LpsB	0.53	<0.001
P56901	lrp	Leucine-responsive regulatory protein	0.53	<0.001
Q92P68	manB	Putative beta-mannosidase	0.53	<0.001
Q92LX4	metI	Probable D-methionine transport system permease protein MetI	0.53	<0.001
Q92KW1	mnmE	tRNA modification GTPase MnmE	0.53	<0.001
Q92QJ3	mrcA1	DD-transpeptidase (Penicillin-binding protein 1A) (Penicillin-insensitive transglycosylase) (Penicillin-sensitive transpeptidase) (Peptidoglycan TGase)	0.53	<0.001
Q92Y45	msrA3	Peptide methionine sulfoxide reductase MsrA 3 (Protein-methionine-S-oxide reductase 3) (Peptide-methionine (S)-S-oxide reductase 3) (Peptide Met(O) reductase 3)	0.53	<0.001
Q92QE7	msrP	Protein-methionine-sulfoxide reductase catalytic subunit MsrP	0.53	<0.001
Q92R33	nadA	Quinolinate synthase A	0.53	<0.001
Q92LB1	nadD	Probable nicotinate-nucleotide adenylyltransferase (Deamido-NAD(+) diphosphorylase) (Deamido-NAD(+) pyrophosphorylase) (Nicotinate mononucleotide adenylyltransferase) (NaMN adenylyltransferase)	0.53	<0.001
Q92Z38	napC	Cytochrome c-type protein	0.53	<0.001
Q92WV9	ndiA-2	Putative nutrient deprivation-induced protein	0.53	<0.001
P13441	nodP	Sulfate adenylyltransferase subunit 2 (ATP-sulfurylase small subunit) (Nodulation protein P) (Sulfate adenylate transferase) (SAT)	0.53	<0.001
Q92VH6	nodQ2	Multifunctional fusion protein [Includes: Sulfate adenylyltransferase subunit 1 (ATP-sulfurylase large subunit) (Sulfate adenylate transferase) (SAT); Adenylyl-sulfate kinase (APS kinase) (ATP adenosine-5'-phosphosulfate 3'-phosphotransferase) (Adenosine-5'-phosphosulfate kinase)]	0.53	<0.001
Q92NS1	nthA	Nitrile hydratase	0.53	<0.001
Q52977	ntrB	Sensory histidine kinase/phosphatase NtrB (Nitrogen regulation protein NR(II)) (Nitrogen regulator II) (NRII)	0.53	<0.001
P56914	nuoG2	NADH-quinone oxidoreductase subunit G 2 (NADH dehydrogenase I subunit G 2) (NDH-1 subunit G 2)	0.53	<0.001
Q92QP5	nuoH1	NADH-quinone oxidoreductase subunit H 1 (NADH dehydrogenase I subunit H 1) (NDH-1 subunit H 1)	0.53	<0.001
Q92QN9	nuoN1	NADH-quinone oxidoreductase subunit N 1 (NADH dehydrogenase I subunit N 1) (NDH-1 subunit N 1)	0.53	<0.001
Q9Z3S3	ordL	Probable oxidoreductase OrdL	0.53	<0.001
Q92TG7	paaG	Putative enoyl-CoA hydratase protein	0.53	<0.001
Q92NN0	panC	Pantothenate synthetase (PS) (Pantoate--beta-alanine ligase) (Pantoate-activating enzyme)	0.53	<0.001
Q92TM2	pcaH	Protocatechuate 3,4-dioxygenase beta chain protein	0.53	<0.001
Q92QW1	perM	Putative permease	0.53	<0.001
Q52978	phaAB	Probable K(+)/H(+) antiporter subunit A/B (pH adaptation potassium efflux system protein A/B) (Pha system subunit A/B)	0.53	<0.001
Q7ANN2	phnK	Putative phosphonate uptake ABC transporter ATP-binding protein	0.53	<0.001
Q92TQ1	phnL	Putative phosphonate uptake ABC transporter ATP-binding protein	0.53	<0.001
Q92QL7	plsY	Glycerol-3-phosphate acyltransferase (Acyl-PO4 G3P acyltransferase) (Acyl-phosphate--glycerol-3-phosphate acyltransferase) (G3P acyltransferase) (GPAT) (Lysophosphatidic acid synthase) (LPA synthase)	0.53	<0.001
Q92YB6	potA	Spermidine/putrescine import ATP-binding protein PotA	0.53	<0.001
Q92V37	pphA	Putative serinethreonine protein phosphatase	0.53	<0.001
Q92NE8	prbD	PrbD ABC transporter ATP-binding protein, mediates the uptake of proline betaine at both high and low osmolarities	0.53	<0.001
Q92SM5	prfC	Peptide chain release factor 3 (RF-3)	0.53	<0.001
Q92T74	smc04146	Probable phosphoketolase 1	0.53	<0.001
P80011	smc02839	Transposase for insertion sequence element ISRM3	0.53	<0.001
Q92SK4	smc01146	dITP/XTP pyrophosphatase (Non-canonical purine NTP pyrophosphatase) (Non-standard purine NTP pyrophosphatase) (Nucleoside-triphosphate diphosphatase) (Nucleoside-triphosphate pyrophosphatase) (NTPase)	0.53	<0.001
Q92S25	smc02308	UPF0262 protein R00612	0.53	<0.001
Q92QD0	smc01262	Peptide deformylase-like (Polypeptide deformylase-like)	0.53	<0.001
Q92Q49	smc02095	Putative zinc metalloprotease R01501	0.53	<0.001
Q92MT4	smc01992	Putative D-xylulose reductase (Xylitol dehydrogenase) (XDH)	0.53	<0.001
Q92R08	rada	DNA repair protein RadA	0.53	0.035
Q92V44	smb21207	UPF0194 membrane protein RB0873	0.53	<0.001
Q92TS8	smb20713	Putative ribose/galactose/methyl galactoside import ATP-binding protein 2	0.53	<0.001
Q92PS7	recG	ATP-dependent DNA helicase RecG	0.53	<0.001
Q92XG0	repA2	RepA2 replication protein	0.53	<0.001
Q92TK2	repA3	Probable replication protein	0.53	<0.001
Q92XG1	repB2	RepB2 replication protein	0.53	<0.001
Q92NI1	ribH2	6,7-dimethyl-8-ribityllumazine synthase 2 (DMRL synthase 2) (LS 2) (Lumazine synthase 2)	0.53	<0.001
Q92RF7	rimJ	Probable ribosomal-protein-alanine acetyltransferase	0.53	<0.001
Q92L42	rimM	Ribosome maturation factor RimM	0.53	<0.001
Q52938	rkpI	Capsular polysaccharide biosynthesis protein RkpI	0.53	<0.001
Q92WV0	rmlB	UDP-glucuronate decarboxylase	0.53	<0.001
Q930W9	rpoE6	RNA polymerase ECF sigma factor	0.53	<0.001
Q92M91	ruvA	Holliday junction ATP-dependent DNA helicase RuvA	0.53	<0.001
Q92LI1	sdhC	Succinate dehydrogenase cytochrome b556 subunit	0.53	<0.001
P58226	selA	L-seryl-tRNA(Sec) selenium transferase (Selenocysteine synthase) (Sec synthase) (Selenocysteinyl-tRNA(Sec) synthase)	0.53	<0.001
Q92XF1	sm_b20008	DNA ligase (ATP)	0.53	<0.001
Q92XE7	sm_b20012		0.53	<0.001
Q92XD7	sm_b20022	DLH domain-containing protein	0.53	<0.001
Q92XD2	sm_b20027		0.53	<0.001
Q92XB8	sm_b20041		0.53	<0.001
Q92X95	sm_b20067	PPC domain-containing protein	0.53	<0.001
Q92X86	sm_b20076	3-oxoacyl-[acyl-carrier-protein] reductase	0.53	<0.001
Q92X83	sm_b20079	Probable type I secretion target repeat protein	0.53	<0.001
Q92X66	sm_b20096		0.53	<0.001
Q92X57	sm_b20105	Putative transcriptional regulator protein	0.53	<0.001
Q92X45	sm_b20117	Hypothetical sugar transferase protein	0.53	<0.001
Q92X44	sm_b20118		0.53	<0.001
Q92X35	sm_b20127	ABC transporter, periplasmic solute-binding protein	0.53	<0.001
Q92X05	sm_b20157	Hypothetical ABC transporter periplasmic solute-binding protein	0.53	<0.001
Q92WZ8	sm_b20164	Histidine kinase	0.53	<0.001
Q92WZ7	sm_b20165		0.53	<0.001
Q92WZ5	sm_b20167		0.53	<0.001
Q92WX8	sm_b20184	Putative ABC transporter ATP-binding protein	0.53	<0.001
Q92WW1	sm_b20226		0.53	<0.001
Q92WU9	sm_b20240		0.53	<0.001
Q92WU7	sm_b20242		0.53	<0.001
Q92WU2	sm_b20247	Probable oxidoreductase	0.53	<0.001
Q92WT9	sm_b20250		0.53	<0.001
Q92WT8	sm_b20251		0.53	<0.001
Q92WR4	sm_b20275		0.53	<0.001
Q92WR0	sm_b20279		0.53	<0.001
Q92WQ6	sm_b20283	Probable spermidineputrescine ABC transporter permease protein	0.53	<0.001
Q92WP9	sm_b20290	Putative transcriptional regulator	0.53	<0.001
Q92WP6	sm_b20293		0.53	<0.001
Q92WN8	sm_b20301	Putative oxidoreductase	0.53	<0.001
Q92WN3	sm_b20313	Glycerone kinase	0.53	<0.001
Q92WM6	sm_b20320	TRAP-type periplasmic solute-binding protein	0.53	<0.001
Q92WJ7	sm_b20356	Histidine kinase	0.53	<0.001
Q92WH3	sm_b20380	Polyamine-transporting ATPase	0.53	<0.001
Q92WG4	sm_b20389	Diguanylate cyclase	0.53	<0.001
Q92WF6	sm_b20397	Probable oxidoreductase	0.53	<0.001
Q926H9	sm_b20402	Putative alcohol dehydrogenase cytochrome c subunit protein	0.53	<0.001
Q92WF0	sm_b20404	Putative aldehyde dehydrogenase protein	0.53	<0.001
Q92WE9	sm_b20405	Putative transcriptional regulator protein	0.53	<0.001
Q92WE4	sm_b20410	ABC transporter, periplasmic solute-binding protein	0.53	<0.001
Q92WD5	sm_b20420	Glutathione transferase	0.53	<0.001
Q926B8	sm_b20453	Putative gluconolactonase protein	0.53	<0.001
Q92W91	sm_b20472	Probable carbamoyltransferase	0.53	<0.001
Q92W88	sm_b20475	3-dmu-9_3-mt domain-containing protein	0.53	<0.001
Q92W50	sm_b20514	Protein-glutamate methylesterase	0.53	<0.001
Q92W16	sm_b20552	Putative peptidase	0.53	<0.001
Q92W08	sm_b20560	HMA domain-containing protein	0.53	<0.001
Q92W06	sm_b20562		0.53	<0.001
Q92TM5	sm_b20574	(1->4)-alpha-D-glucan 1-alpha-D-glucosylmutase	0.53	<0.001
Q92TK0	sm_b20600		0.53	<0.001
Q92TJ0	sm_b20614		0.53	<0.001
Q92TY2	sm_b20654		0.53	<0.001
Q92TY1	sm_b20655	3-dmu-9_3-mt domain-containing protein	0.53	<0.001
Q92TW9	sm_b20668	Putative 3-hydroxyisobutyrate dehydrogenase	0.53	<0.001
Q92TU1	sm_b20697	Putative amino acid degradation protein	0.53	<0.001
Q92TT5	sm_b20703		0.53	<0.001
Q92TP4	sm_b20771		0.53	<0.001
Q92TP0	sm_b20775	Hypothetical exported protein, TonB-dependent receptor protein	0.53	<0.001
Q92W03	sm_b20804	Putative membrane-anchored protein	0.53	<0.001
Q92VZ9	sm_b20808	Putative membrane-anchored protein	0.53	<0.001
Q92VZ5	sm_b20812	PS_pyruv_trans domain-containing protein	0.53	<0.001
Q92VZ4	sm_b20813	ABC transporter, ATP-binding and permease components	0.53	<0.001
Q92VZ3	sm_b20814		0.53	<0.001
Q92VZ2	sm_b20815	AsmA domain-containing protein	0.53	<0.001
Q92VY2	sm_b20825	Putative acetyltransferase, cysElacA/lpxA/nodL family protein	0.53	<0.001
Q92VW3	sm_b20841		0.53	<0.001
Q92UI9	sm_b20848	Conserved hypothetical membrane protein,paralogue of Y21292	0.53	<0.001
Q92UI6	sm_b20851	Putative transcriptional regulator, sorC family protein	0.53	<0.001
Q92UI4	sm_b20853	Galactitol 1-phosphate 5-dehydrogenase	0.53	<0.001
Q92UH3	sm_b20864	Conserved hypothetical exported protein	0.53	<0.001
Q92UG9	sm_b20868	Histidine kinase	0.53	<0.001
Q92UF1	sm_b20886		0.53	<0.001
Q92UF0	sm_b20887	Alpha-E domain-containing protein	0.53	<0.001
Q92UE9	sm_b20888	TGc domain-containing protein	0.53	<0.001
Q92UD4	sm_b20904	ABC transporter, ATP-binding protein	0.53	<0.001
Q92UD0	sm_b20908		0.53	<0.001
Q92UP4	sm_b20928	Putative exported carboxyl-terminal protease protein	0.53	<0.001
Q92UP2	sm_b20930	Putative sugar uptake ABC transporter ATP-binding protein	0.53	<0.001
Q92UN2	sm_b20967	Putative transcriptional regulator, lacI family protein	0.53	<0.001
Q92UK4	sm_b20997	NnrU domain-containing protein	0.53	<0.001
Q92VV3	sm_b21022	Probable sugar kinase, probably EGGY family protein	0.53	<0.001
Q926H5	sm_b21097	ABC transporter, periplasmic solute-binding protein	0.53	<0.001
Q92V97	sm_b21146	Putative ABC transporter	0.53	<0.001
Q92V82	sm_b21161	Microcystinase C (MlrC)	0.53	<0.001
Q92V68	sm_b21180	Putative transcriptional regulator, LysR family protein	0.53	<0.001
Q92V42	sm_b21209	Histidine kinase	0.53	<0.001
Q92VI3	sm_b21216	ABC transporter, ATP-binding protein	0.53	<0.001
Q92VH3	sm_b21227	ATP-grasp domain-containing protein	0.53	<0.001
Q92VG6	sm_b21235	Methionyl-tRNA formyltransferase	0.53	<0.001
Q92VG5	sm_b21236		0.53	<0.001
Q92VG1	sm_b21240	Putative MPA1 family auxiliary surface saccharide export protein	0.53	<0.001
Q92VF8	sm_b21243	Putative sulfotransferase	0.53	<0.001
Q92VF5	sm_b21247		0.53	<0.001
Q92VF4	sm_b21248	Probable pilin glycosylation protein	0.53	<0.001
Q92VF3	sm_b21249	Putative sulfotransferase protein	0.53	<0.001
Q92VF0	sm_b21252	Putative glycosyltransferase protein	0.53	<0.001
Q92VE7	sm_b21255		0.53	<0.001
Q92VE3	sm_b21259	Hypothetical exported protein	0.53	<0.001
Q92VE1	sm_b21262	Putative mureinpeptideoligopeptide ABC transporter permease protein	0.53	<0.001
Q92VE0	sm_b21263	Putative mureinpeptideoligopeptide ABC transporter permease protein	0.53	<0.001
Q92VD7	sm_b21266	Putative glycosyl transferase	0.53	<0.001
Q92V10	sm_b21348	Putative 2-deoxy-D-gluconate 3-dehydrogenase protein	0.53	<0.001
Q92UZ6	sm_b21362	Hypothetical membrane-anchored protein	0.53	<0.001
Q92UZ4	sm_b21363	Conserved hypothetical membrane protein	0.53	<0.001
Q92UY4	sm_b21372	Putative transcriptional regulator, LacI family protein	0.53	<0.001
Q92UX9	sm_b21378	CENP-V/GFA domain-containing protein	0.53	<0.001
Q92UX7	sm_b21380	Catechol 1,2-dioxygenase	0.53	<0.001
Q92U96	sm_b21413		0.53	<0.001
Q92U91	sm_b21418	Putative NDP-hexose 3-C-methyltransferase protein	0.53	<0.001
Q92U66	sm_b21444	BON domain-containing protein	0.53	<0.001
Q92U62	sm_b21448	Type-4 uracil-DNA glycosylase	0.53	<0.001
Q92U45	sm_b21471		0.53	<0.001
Q92U42	sm_b21474	Putative dehydrogenase, possibly 3-oxoacyl-[acyl-carrier protein] reductase	0.53	<0.001
Q92U35	sm_b21481		0.53	<0.001
Q92UU0	sm_b21557	Probable oxidoreductase	0.53	<0.001
Q92UT7	sm_b21560	Histidine kinase	0.53	<0.001
Q92US1	sm_b21581	Putative glycosyltransferase, similar to smb20117 protein	0.53	<0.001
Q92UB0	sm_b21683		0.53	0.035
Q931B8	sma0058	N-acylglucosamine 2-epimerase family protein	0.53	<0.001
Q931B7	sma0059	Short chain alcohol dehydrogenase-related dehydrogenase	0.53	<0.001
Q931B1	sma0067	ABC transporter, periplasmic solute-binding protein	0.53	<0.001
Q930Z8	sma0091	Lectin-like protein BA14k	0.53	<0.001
Q930Y7	sma0113	Blue-light-activated histidine kinase	0.53	<0.001
Q930X3	sma0136		0.53	<0.001
Q930X2	sma0137	Diguanylate cyclase/phosphodiesterase	0.53	<0.001
Q930U6	sma0187	Short chain alcohol dehydrogenase-related dehydrogenase	0.53	<0.001
Q930S6	sma0223	Transcriptional regulator, TetR family	0.53	<0.001
Q930R8	sma0237	Dehydrogenase	0.53	<0.001
Q930Q8	sma0257	Oxidoreductase	0.53	<0.001
Q930Q7	sma0259	Abhydrolase_3 domain-containing protein	0.53	<0.001
Q930P8	sma0277		0.53	<0.001
Q930M2	sma0320	Short chain alcohol dehydrogenase-related dehydrogenase	0.53	<0.001
Q930H6	sma0412	EthD domain-containing protein	0.53	<0.001
Q930F1	sma0471		0.53	<0.001
Q930B3	sma0545	PINc domain-containing protein	0.53	<0.001
Q92ZT5	sma0687		0.53	<0.001
Q92ZS4	sma0709	ABC transporter, periplasmic solute-binding protein	0.53	<0.001
Q92ZB7	sma1058		0.53	<0.001
Q92ZB6	sma1060		0.53	<0.001
Q92YX8	sma1344	ABC transporter, ATP-binding protein	0.53	<0.001
Q92YX4	sma1351	Enolase	0.53	<0.001
Q92YW4	sma1367	Short chain alcohol dehydrogenase-related dehydrogenase	0.53	<0.001
Q92YV6	sma1379	ABC transporter, periplasmic solute-binding protein	0.53	<0.001
Q92YV3	sma1387	Transcriptional regulator, LysR family	0.53	<0.001
Q92YU7	sma1400	Acyl-CoA dehydrogenase	0.53	<0.001
Q92YR6	sma1461	Mandelate racemase/muconate lactonizing enzyme family protein	0.53	<0.001
Q92YP5	sma1503	VanA_C domain-containing protein	0.53	<0.001
Q92YP2	sma1509	ABC transporter, ATP-binding protein	0.53	<0.001
Q92YN9	sma1515		0.53	<0.001
Q92YN7	sma1521		0.53	<0.001
Q92YM9	sma1550	Response regulator	0.53	<0.001
Q92Y89	sma1811	Lactamase_B domain-containing protein	0.53	<0.001
Q92Y88	sma1814	MFS domain-containing protein	0.53	<0.001
Q92Y61	sma1864	ABC transporter, ATP-binding protein	0.53	<0.001
Q92Y60	sma1867	Transcriptional regulator, AsnC/Lrp family	0.53	<0.001
Q92Y08	sma1968	Amidotransferase	0.53	<0.001
Q92XU0	sma2109	NmrA domain-containing protein	0.53	<0.001
Q92XT1	sma2129	Bmp domain-containing protein	0.53	<0.001
Q92XI1	sma2349	Oxidoreductase	0.53	<0.001
Q92XI0	sma2351	Oxidoreductase	0.53	<0.001
Q92XH9	sma2353	Oxidoreductase	0.53	<0.001
Q92XH3	sma2365	ABC transporter, ATP-binding protein	0.53	<0.001
Q92RA9	smc00115		0.53	<0.001
Q92R93	smc00123		0.53	<0.001
Q92PA4	smc00135	Hypothetical transmembrane protein	0.53	<0.001
Q92K90	smc00148	Putative_PNPOx domain-containing protein	0.53	<0.001
Q92PC3	smc00157		0.53	<0.001
Q92PS6	smc00229	Hypothetical transmembrane protein	0.53	<0.001
Q92PS5	smc00230	Putative acetyltransferase	0.53	<0.001
Q92PR3	smc00244	Putative transport system permease ABC transporter	0.53	<0.001
Q92PP7	smc00261	Putative fatty-acid-CoA ligase	0.53	<0.001
Q92PP6	smc00262	Putative 3-ketoacyl-CoA thiolase	0.53	<0.001
Q92PP2	smc00266	Putative oxobutyric acid and 3-methyl oxovaleric acid ABC transporter, permease component	0.53	<0.001
Q92SV2	smc00338	Lectin-like protein BA14k	0.53	<0.001
Q92SU7	smc00345		0.53	<0.001
Q92KS3	smc00400	Hypothetical signal peptide protein	0.53	<0.001
Q92SP5	smc00405	Epimerase domain-containing protein	0.53	<0.001
Q92SM7	smc00425	Putative transcription regulator	0.53	<0.001
Q92PF6	smc00467		0.53	<0.001
Q92PG4	smc00478		0.53	<0.001
Q92PI5	smc00499	Hypothetical transmembrane protein	0.53	<0.001
Q92KB0	smc00510		0.53	<0.001
Q92KB2	smc00520	TfoX_N domain-containing protein	0.53	<0.001
Q92PH3	smc00536	MFS-type transport protein	0.53	<0.001
Q92R12	smc00550	Probable ABC transporter ATP-binding transmembrane protein	0.53	<0.001
Q92QY9	smc00583	Hypothetical, transmembrane protein	0.53	<0.001
Q92QY8	smc00584	Lipopolysaccharide export system permease protein LptF	0.53	<0.001
Q92QY3	smc00590	Putative ABC transporter ATP-binding protein	0.53	<0.001
Q92QY1	smc00593		0.53	<0.001
Q92QW5	smc00610	Putative hydrolase	0.53	<0.001
Q92JZ2	smc00702	Hypothetical signal peptide protein	0.53	<0.001
Q92RY0	smc00763		0.53	<0.001
Q92KM7	smc00838	Hypothetical transmembrane protein	0.53	<0.001
Q92KK6	smc00852	Hypothetical transmembrane signal peptide protein	0.53	<0.001
Q92RL6	smc00856	Conserved hypothetical transmembrane protein	0.53	<0.001
Q92RQ4	smc00899		0.53	<0.001
Q92RR3	smc00911	Rhodanese domain-containing protein	0.53	<0.001
Q92KL9	smc00925	YkuD domain-containing protein	0.53	<0.001
Q92PV0	smc00935		0.53	0.028
Q92RI5	smc00966	Putative acetyl-CoA C-acetyltransferase	0.53	<0.001
Q92SJ5	smc01132		0.53	<0.001
Q92SL0	smc01158	ANK_REP_REGION domain-containing protein	0.53	<0.001
Q92SL6	smc01164		0.53	<0.001
Q92PW4	smc01184	Hypothetical transmembrane protein	0.53	<0.001
Q92PY1	smc01203	Hypothetical transmembrane protein	0.53	<0.001
Q92NT7	smc01406	Transcription regulator GntR family	0.53	<0.001
Q92NS8	smc01416		0.53	<0.001
Q92K07	smc01508	Hypothetical transmembrane protein	0.53	<0.001
Q92K10	smc01535		0.53	<0.001
Q92K26	smc01554		0.53	<0.001
Q92K25	smc01586	Lectin-like protein BA14k	0.53	<0.001
Q92NG9	smc01624	Putative polyol ABC transporter, ATP-binding component	0.53	<0.001
Q92NE7	smc01647	Probable ABC transporter	0.53	<0.001
Q92SG4	smc01730	Probable hydrolase	0.53	<0.001
Q92QT6	smc01783		0.53	<0.001
Q92MZ1	smc01823	Putative uracil and uridine ABC transporter, ATP-binding component	0.53	<0.001
Q92MZ0	smc01824	N-acetyltransferase domain-containing protein	0.53	<0.001
Q92NM9	smc01879	VOC domain-containing protein	0.53	<0.001
Q92KF2	smc01910	AAA_27 domain-containing protein	0.53	<0.001
Q92QN6	smc01930	VOC domain-containing protein	0.53	<0.001
Q92QN1	smc01935	ABC transport system, permease	0.53	<0.001
Q92MS8	smc02021	Putative organic acid ABC transporter, periplasmic solute-binding component	0.53	<0.001
P42879	smc02046		0.53	<0.001
Q92Q27	smc02069		0.53	<0.001
Q92Q77	smc02123		0.53	<0.001
Q92SB0	smc02153		0.53	<0.001
Q92SC2	smc02160	Probable permease	0.53	<0.001
Q92SB2	smc02199	DUF4365 domain-containing protein	0.53	<0.001
Q92S75	smc02247	Conserved hypothetical signal peptide protein	0.53	<0.001
Q92S73	smc02249	Histidine kinase	0.53	<0.001
Q92S48	smc02277		0.53	<0.001
Q92S41	smc02284	Hypothetical signal peptide protein	0.53	<0.001
Q92MN4	smc02352	Putative glutamine synthetase	0.53	<0.001
Q92MN1	smc02355	Putative isochorismatase family protein	0.53	<0.001
Q92ML0	smc02428	Putative oxidoreductase	0.53	<0.001
Q92MJ6	smc02445	Methyltransf_11 domain-containing protein	0.53	<0.001
Q92T82	smc02620	Putative HTH-type transcriptional regulator	0.53	<0.001
Q92KV4	smc02759	PDDEXK_1 domain-containing protein	0.53	<0.001
Q92TC4	smc02760	DNA helicase	0.53	<0.001
Q92TD3	smc02770	Intracellular PHB depolymerase	0.53	<0.001
Q92KV7	smc02787	Hypothetical transmembrane protein	0.53	<0.001
Q92T04	smc02866	Putative transcriptional regulator	0.53	<0.001
Q92LN7	smc03094	Aminoglycoside 3'-phosphotransferase	0.53	<0.001
Q92LN9	smc03097		0.53	<0.001
Q92LP7	smc03107	N-acetyltransferase domain-containing protein	0.53	<0.001
Q92LQ4	smc03117	Putative methionine ABC transporter, permease component	0.53	<0.001
Q92LQ6	smc03119	Putative methionine ABC transporter, ATP-binding component	0.53	<0.001
Q92LQ7	smc03120	Putative methionine ABC transporter, ATP-binding component	0.53	<0.001
Q92JW3	smc03176	Lactamase_B domain-containing protein	0.53	<0.001
Q92LG6	smc03245	Putative amidase	0.53	<0.001
Q92JT2	smc03765		0.53	<0.001
Q92LC1	smc03766		0.53	<0.001
Q92LA3	smc03792	DUF1737 domain-containing protein	0.53	<0.001
Q92JS2	smc03833	DUF1232 domain-containing protein	0.53	<0.001
Q92L40	smc03862	Probable membrane transporter protein	0.53	<0.001
Q92L34	smc03868	N-acetyltransferase domain-containing protein	0.53	<0.001
Q92LZ6	smc03941	Conserved hypothetical transmembrane protein	0.53	<0.001
Q92M84	smc03974	5-formyltetrahydrofolate cyclo-ligase	0.53	<0.001
Q92M68	smc03998	Hypothetical transcription regulator protein	0.53	<0.001
Q92M64	smc04004	Hypothetical signal peptide protein	0.53	<0.001
Q92JW7	smc04059	VWFA domain-containing protein	0.53	<0.001
Q92P09	smc04161		0.53	<0.001
Q92P07	smc04163	Transcription regulator lysR family	0.53	<0.001
Q92P04	smc04166		0.53	<0.001
Q92P02	smc04168		0.53	<0.001
Q92NZ4	smc04178		0.53	<0.001
Q92P99	smc04212	Histidine kinase	0.53	<0.001
Q92P66	smc04257	Putative gentiobiose, salicin, and cellobiose ABC transporter, permease component	0.53	<0.001
Q92P60	smc04263	Probable sodium/alanine symporter	0.53	<0.001
Q92NW9	smc04271		0.53	<0.001
Q92NU7	smc04357	Putative glycine-rich protein	0.53	<0.001
Q92K11	smc04457	DUF2470 domain-containing protein	0.53	<0.001
Q7ANS8	smc22-1	Probable osmotically inducible sensory protein	0.53	<0.001
Q92N01	smoC	Probable transcription regulator	0.53	<0.001
Q92M05	soxD2	Putative sarcosine oxidase delta subunit	0.53	<0.001
P58264	thiG	Thiazole synthase	0.53	<0.001
Q92TI8	thiO	Putative thiamine biosynthesis oxidoreductase protein	0.53	<0.001
Q7ANR7	thuB	ThuB	0.53	<0.001
Q7ANS1	thuF	ThuF, ABC transporter, permease	0.53	<0.001
Q7ANS0	thuG	ThuG ABC transporter, permease	0.53	<0.001
Q7ANR9	thuK	ThuK ABC transporter, ATP-binding protein	0.53	<0.001
Q7ANS3	thuR	ThuR transcriptional repressor	0.53	<0.001
Q92PU8	trkH	Trk system potassium uptake protein	0.53	<0.001
Q92SI3	trmB	tRNA (guanine-N(7)-)-methyltransferase (tRNA (guanine(46)-N(7))-methyltransferase) (tRNA(m7G46)-methyltransferase)	0.53	<0.001
Q92L41	trmD	tRNA (guanine-N(1)-)-methyltransferase (M1G-methyltransferase) (tRNA [GM37] methyltransferase)	0.53	<0.001
Q92WU5	tyv	Putative CDP-tyvelose-2-epimerase	0.53	<0.001
Q92WD6	ugpC	sn-glycerol-3-phosphate import ATP-binding protein UgpC	0.53	<0.001
Q92LU5	ung	Uracil-DNA glycosylase (UDG)	0.53	<0.001
P42888	ureD	Urease accessory protein UreD	0.53	<0.001
Q92MY4	ureF	Urease accessory protein UreF	0.53	<0.001
Q92S51	wcbR	Putative fatty acid synthase	0.53	<0.001
Q92VB8	xdhA1	Probable xanthine dehydrogenase protein	0.53	<0.001
Q92VB7	xdhB1	Putative xanthine dehydrogenase protein	0.53	<0.001
Q92UW6	xsc	Probable sulfoacetaldehyde acetyltransferase	0.53	<0.001
Q92P76	znuC	Zinc import ATP-binding protein ZnuC	0.53	<0.001
Q92SW1	rpsO	30S ribosomal protein S15	0.51	0.015
Q930Z3	sma0104	ABC transporter, periplasmic solute-binding protein	0.51	0.003
Q92LL0	smc02503		0.49	0.001
Q92S99	argF	Ornithine carbamoyltransferase (OTCase)	0.48	0.017
O86028	bhbA	Methylmalonyl-CoA mutase (MCM)	0.48	0.015
Q92N79	csaA	Putative chaperone protein	0.47	0.032
Q92NC0	smc01546		0.47	0.028
Q92R09	cvpA	Putative colicin V production homolog transmembrane protein	0.46	0.017
Q52953	murD	UDP-N-acetylmuramoylalanine--D-glutamate ligase (D-glutamic acid-adding enzyme) (UDP-N-acetylmuramoyl-L-alanyl-D-glutamate synthetase)	0.46	0.049
Q92V54	sm_b21198	ABC transporter, permease	0.46	0.042
Q92KA6	smc00496		0.46	0.005
Q92L26	smc03877	ATP-dependent RNA helicase	0.46	0.008
Q92TI7	thiE	Thiamine-phosphate synthase (Thiamine-phosphate pyrophosphorylase)	0.46	0.014
Q92M46	gltD	Probable glutamate synthase small chain	0.45	0.024
Q930S8	sma0220	NAD-dependent aldehyde dehydrogenase	0.45	0.007
Q92XX2	sma2041	Oxidoreductase	0.45	0.007
Q92P37	cobO	Corrinoid adenosyltransferase (Cob(II)alamin adenosyltransferase) (Cob(II)yrinic acid a,c-diamide adenosyltransferase)	0.44	0.001
P56894	greA	Transcription elongation factor GreA (Transcript cleavage factor GreA)	0.44	0.001
P58377	lnt	Apolipoprotein N-acyltransferase (ALP N-acyltransferase) (ACT206) (Acid-inducible protein)	0.44	0.001
Q92U20	ocd	Putative ornithine cyclodeaminase protein	0.44	0.016
Q92MX6	ohrR	Organic hydroperoxide resistance transcriptional regulator	0.44	0.001
Q9EXV0	pqqC	Pyrroloquinoline-quinone synthase (Coenzyme PQQ synthesis protein C) (Pyrroloquinoline quinone biosynthesis protein C)	0.44	0.001
Q92RB0	ptrB	Probable protease II oligopeptidase B hydrolase serine protease	0.44	0.001
Q92X04	sm_b20158	Hypothetical ABC transporter periplasmic solute-binding protein	0.44	0.001
Q92WZ9	sm_b20163		0.44	0.001
Q92WU0	sm_b20249	Putative myo-inositol-1-phosphate synthase	0.44	0.001
Q92WB2	sm_b20449	Probable methyltransferase	0.44	0.001
Q92VM0	sm_b21101	Conserved hypothetical membrane-anchored protein	0.44	0.001
Q92VA1	sm_b21303	Hypothetical membrane-anchored protein	0.44	0.015
Q926F2	sm_b21421	ABC transporter, periplasmic solute-binding protein	0.44	0.001
Q930Z0	sma0108	ABC transporter, ATP-binding protein	0.44	0.045
Q930V2	sma0172	Polyphosphate:ADP phosphotransferase 2 (Polyphosphate kinase PPK2 2)	0.44	0.001
Q930Q0	sma0273	ABC transporter, periplasmic solute-binding protein	0.44	0.001
Q930D8	sma0495	ABC transporter, periplasmic solute-binding protein	0.44	0.018
Q92YP6	sma1501	VanA_C domain-containing protein	0.44	0.001
B3KLZ6	sma5034	Cupin_7 domain-containing protein	0.44	0.001
Q92RE8	smc	Chromosome partition protein Smc	0.44	0.001
Q92RE5	smc00026	Conserved hypothetical transmembrane protein	0.44	0.001
Q92RE6	smc00084		0.44	0.001
Q92PR1	smc00245	Putative ABC transporter ATP-binding protein	0.44	0.001
Q92KR8	smc01136	Hypothetical transmembrane protein	0.44	0.001
Q92N88	smc01583	GSDH domain-containing protein	0.44	0.001
Q92QQ8	smc01810	Cupin_3 domain-containing protein	0.44	0.001
Q92LJ9	smc02486	Putative oxidoreductase	0.44	0.001
Q92M08	smc03929	Putative zinc-type alcohol dehydrogenase transmembrane protein	0.44	0.001
Q92M27	smc04046	CENP-V/GFA domain-containing protein	0.44	0.001
Q92KX5	smc04089		0.44	0.001
Q92KX0	smc04095	Putative acyl-CoA synthetase	0.44	0.001
Q92LU8	cobH	Probable precorrin-8X methylmutase	0.43	0.005
Q92UI8	guaD2	Guanine deaminase (Guanase) (Guanine aminohydrolase)	0.43	0.029
Q92Z87	hspC2	HspC2 heat shock protein	0.43	0.002
Q9X7L2	leuA	2-isopropylmalate synthase (Alpha-IPM synthase) (Alpha-isopropylmalate synthase)	0.43	0.014
P03031	nodD1	Nodulation protein D 1	0.43	0.005
Q92UH7	sm_b20860	Probable non-heme chloroperoxidase	0.43	0.034
Q92VF9	sm_b21242	Putative glycosyltransferase protein	0.43	0.005
Q92UZ3	sm_b21364	Putative membrane-anchored oxidoreductase,similar to L-sorbosone dehydrogenase protein	0.43	0.005
Q92YF7	sma1682	Nonspecific acid phosphatase	0.43	0.027
Q92RT6	smc00814	Hypothetical signal peptide protein	0.43	0.005
Q92N75	smc02683	Purine nucleoside phosphorylase	0.43	0.005
Q92P67	smc04256	Putative gentiobiose, salicin, and cellobiose ABC transporter, ATP-binding component	0.43	0.005
Q92Q73	aapM	Probable general L-amino acid transport permease ABC transporter	0.42	0.012
Q92RN1	corA2	Probable magnesium and cobalt transport transmembrane protein	0.42	0.012
Q92UU2	kefB2	Probable glutathione-regulated potassium-efflux system protein	0.42	0.012
Q92N77	lgt	Phosphatidylglycerol--prolipoprotein diacylglyceryl transferase	0.42	0.012
Q92M87	mexF2	Efflux pump membrane transporter	0.42	0.012
Q92TM3	pcaG	Protocatechuate 3,4-dioxygenase alpha chain protein	0.42	0.012
Q92SD4	smc02177	FecR domain-containing protein	0.42	0.012
Q92JX9	smc03976		0.42	0.045
Q92P87	smc04232	Putative glycine-rich protein	0.42	0.012
Q92M86	mexE2	Putative multidrug efflux system transmembrane protein	0.41	0.006
Q92WB3	sm_b20448		0.41	0.014
Q92W02	sm_b20805	Putative glycosyltransferase protein	0.41	0.014
Q92UK8	sm_b20993	Acyl-CoA dehydrogenase	0.41	0.005
Q92ZZ8	sma0574		0.41	0.014
Q92YT4	sma1427	ABC transporter, periplasmic solute-binding protein	0.41	0.014
Q92N12	smc01509	Hypothetical transmembrane protein	0.41	0.045
Q92TA1	actS	Histidine kinase	0.4	0.013
Q92NW1	smc04291	Putative L-sorbosone dehydrogenase (Sndh) protein	0.4	0.003
Q92SS1	smc00374	Putative oxidoreductase transmembrane protein	0.39	0.008
Q92QI8	smc01330	Putative transcription regulator	0.39	0.003
Q92JW8	smc04050	Hypothetical transmembrane protein	0.39	0.009
Q92X18	sm_b20144	ABC transporter, periplasmic solute-binding protein	0.38	0.006
Q92WL1	sm_b20342	Putative isoquinoline 1-oxidoreductase	0.38	0.008
Q92WL0	sm_b20343	Putative isoquinoline 1-oxidoreductase	0.37	0.047
Q930W8	sma0144		0.37	0.009
Q92XN4	sma2245	Helicase ATP-binding domain-containing protein	0.37	<0.001
Q92KI5	smc00128	Hypothetical transmembrane protein	0.37	<0.001
Q92L22	ispA	Probable geranyltranstransferase	0.36	0.002
Q92TF2	smc02793	Putative pyruvate, phosphate dikinase regulatory protein (PPDK regulatory protein)	0.36	0.003
Q92X62	sm_b20100	Putative dehydrogenase protein	0.36	0.014
Q92WZ3	sm_b20169		0.36	0.002
Q92WY8	sm_b20174	Putative cytochrome c protein	0.36	0.033
Q92VB3	sm_b21291	Putative transcriptional regulator, lysR family protein	0.36	0.026
Q92V79	hutG	Putative formiminoglutamase protein	0.35	0.006
Q92X73	sm_b20089		0.35	0.006
Q92X08	sm_b20154	Probable transcriptional regulator	0.35	0.016
Q92RI0	smc00961		0.35	0.006
Q92Q81	smc01052	CMP/dCMP-type deaminase domain-containing protein	0.35	0.047
Q92N21	smc01518	ABM domain-containing protein	0.35	0.007
Q92S74	smc02248	Transcriptional regulatory protein	0.35	0.006
Q92T17	smc02846	Putative sugar kinase	0.35	0.005
P08719	nodD2	Nodulation protein D 2	0.34	0.012
Q92XA8	cpo	Chloride peroxidase	0.33	0.009
Q92W68	sm_b20495		0.33	<0.001
Q931D2	sma0025	TGc domain-containing protein	0.33	0.041
Q92QJ5	smc01337		0.33	0.001
Q92MU3	coxM	Cytochrome-c oxidase	0.31	0.006
Q92RV8	dppC1	Putative amino acid or peptide ABC transporter, permease component	0.31	<0.001
Q92L91	glnK	Nitrogen regulatory protein P-II	0.31	<0.001
Q92WI8	sm_b20365	Putative ABC transporter iron-binding protein	0.31	0.03
Q92TX6	sm_b20661	Putative sugar uptake ABC transporter ATP-binding protein	0.31	<0.001
Q92YP7	sma1500	Oxidoreductase	0.31	<0.001
Q92L28	smc03875	Ferredoxin	0.31	<0.001
Q92Y86	sma1819	Amidohydro_3 domain-containing protein	0.3	0.009
Q92TB7	smc02564		0.3	0.025
Q92JT6	smc03251		0.3	0.004
Q92XB0	fusA2	Elongation factor G	0.29	0.026
Q92W04	kdsB2	Probable 3-deoxy-manno-octulosonate cytidylyltransferase (CMP KDO transferase) protein	0.29	0.004
Q92SN7	pmtA	Phospholipid N-methyltransferase	0.29	0.004
Q92PY6	ppiB	Peptidyl-prolyl cis-trans isomerase (PPIase)	0.29	<0.001
Q92SU5	rnk	Putative regulator of nucleoside diphosphate kinase	0.29	0.035
Q92WP4	sm_b20295	Putative ABC transporter	0.29	0.004
Q92LU0	smc03200	Amino acid deaminase	0.29	0.046
Q92WB0	sm_b20451		0.28	0.008
Q92P98	cobT	Nicotinate-nucleotide--dimethylbenzimidazole phosphoribosyltransferase (NN:DBI PRT) (N(1)-alpha-phosphoribosyltransferase)	0.27	0.016
Q92RX3	potG	Spermidine/putrescine import ATP-binding protein PotA	0.27	<0.001
Q92MB0	chpT	ChpT histidine phosphotransferase	0.26	0.016
Q926C3	pal	Peptidoglycan-associated lipoprotein (PAL) (Outer membrane lipoprotein Omp16 homolog)	0.26	<0.001
Q92SE2	smc01705	tRNA_edit domain-containing protein	0.26	0.021
Q92Y65	sma1857	Hydrolase	0.25	0.001
Q92MS4	smc02025	Periplasmic dipeptide transport protein	0.25	0.001
Q92LY0	smc03151	N-acetyltransferase domain-containing protein	0.25	0.029
Q92XA6	btuF	ABC transporter, periplasmic solute-binding protein	0.24	<0.001
Q92TT8	sm_b20700	Conserved hypothetical exported protein	0.24	0.002
Q926G0	sm_b21604	Putative sugar uptake ABC transporter periplasmic solute-binding protein	0.24	0.002
Q92PY7	ppiA	Peptidyl-prolyl cis-trans isomerase (PPIase)	0.23	<0.001
Q92MV4	puuC	Putative gamma-glutamyl-gamma-aminobutyraldehyde dehydrogenase	0.23	<0.001
Q92X59	sm_b20103	Probable FAD-dependent oxidoreductase	0.23	0.005
Q92ZY1	sma0607		0.23	0.005
Q92PX9	smc01200	Hypothetical transmembrane protein	0.23	0.044
Q92JT3	smc03761		0.23	0.004
Q92Q21	smc02059	DUF815 domain-containing protein	0.22	<0.001
Q92NQ5	thyA	Thymidylate synthase (TS) (TSase)	0.22	0.001
Q92LP3	smc03101	Putative carbon monoxide dehydrogenase small subunit	0.21	0.046
Q92PV4	sseA	Putative 3-mercaptopyruvate sulfurtransferase	0.21	0.004
Q92UJ3	xdhA2	Xanthine dehydrogenase	0.2	0.002
Q92S89	smc02226		0.19	0.001
Q92MP7	smc02338	Sugar-binding periplasmic protein	0.19	0.001
Q92WS6	sm_b20263	Putative ABC transporter periplasmic amino acid-binding protein	0.18	0.007
Q92MR7	smc02033	Sugar-binding periplasmic protein	0.18	0.003
Q92TT7	sm_b20701	NAD(P)-bd_dom domain-containing protein	0.17	0.006
Q92LR9	smc03132	Oxidoreductase	0.17	0.012
Q92WY9	sm_b20173	Putative methanol dehydrogenase protein, large subunit	0.16	0.001
Q930Z4	sma0101	Amidohydrolase	0.16	0.005
Q9X4Y1	agpA	Periplasmic alpha-galactoside-binding protein (Alpha-galactoside permease)	0.15	0.016
Q92ND3	smc01663	Probable dimethylglycine dehydrogenase	0.15	0.001
Q926F5	sm_b20856	ABC transporter, periplasmic solute-binding protein	0.14	<0.001
Q92LE5	smc03269	Periplasmic dipeptide transport protein	0.14	<0.001
Q92KX8	smc04085	Glutamate dehydrogenase	0.13	<0.001
Q92Z82	degP4	DegP4 protease like protein	0.12	<0.001
Q92N07	mtlK	Probable mannitol 2-dehydrogenase	0.11	<0.001
Q92WZ0	sm_b20172	Putative cytochrome c protein	0.1	<0.001
Q92PN7	smc00271	Periplasmic solute-binding protein	0.09	<0.001
Q92LP5	smc03103	Putative carbon monoxide dehydrogenase medium subunit transmembrane protein	0.08	<0.001
Q92Y64	sma1860	ABC transporter, periplasmic solute-binding protein	0.06	0.001
Q92LP4	smc03102	Putative carbon monoxide dehydrogenase large subunit transmembrane protein	0.03	<0.001

## Sheet: Table S7
Table S7 Differentially expressed proteins of S. meliloti 1021 when comparing co-cultures vs mono-cultures at normal temperature.
Protein ID	Gene name	Functional description	Fold change	P value
Q92Z71	sma1149	Usp domain-containing protein	19.98	<0.001
Q92Z39	sma1231	Usp domain-containing protein	19.88	<0.001
Q92XE0	sucB	Dihydrolipoamide acetyltransferase component of pyruvate dehydrogenase complex	18.86	<0.001
O31186	adhA	Alcohol dehydrogenase	16.03	<0.001
Q92N70	smc02689	Probable aldehyde dehydrogenase	15.95	<0.001
Q92LL0	smc02503	Uncharacterized protein	14.43	<0.001
Q92Z82	degP4	DegP4 protease like protein	13.07	<0.001
Q92Z72	sma1147	Usp domain-containing protein	12.91	<0.001
Q92U20	ocd	Putative ornithine cyclodeaminase protein	12.16	0.001
Q92Z87	hspC2	HspC2 heat shock protein	9.56	0.001
Q92NJ3	smc01576	Putative oxidoreductase	8.59	0.001
Q92PN7	smc00271	Periplasmic solute-binding protein	8.38	<0.001
Q92ZA4	sma1084	Probable phosphoketolase 2	7.98	0.001
Q92Z81	sma1131	Metallo-beta-lactamase superfamily protein	7.68	0.017
Q930Z4	sma0101	Amidohydrolase	7.47	<0.001
Q92ND3	smc01663	Probable dimethylglycine dehydrogenase	7.47	0.002
Q92PV2	ald	Alanine dehydrogenase	7.17	0.003
Q930I8	potA	Spermidine/putrescine import ATP-binding protein PotA	7.08	0.003
Q92LT9	bkdAa	2-oxoisovalerate dehydrogenase subunit alpha (Branched-chain alpha-keto acid dehydrogenase E1 component alpha chain)	6.73	0.003
Q92SD7	putA	Bifunctional protein PutA [Includes: Proline dehydrogenase (Proline oxidase); Delta-1-pyrroline-5-carboxylate dehydrogenase (P5C dehydrogenase) (L-glutamate gamma-semialdehyde dehydrogenase)]	6.73	0.001
Q92MR6	smc02034	Putative oxidoreductase	6.26	0.005
Q92LP2	smc03100	Gly-zipper_Omp domain-containing protein	6.1	0.012
Q59746	nosZ	Nitrous-oxide reductase (N(2)OR) (N2O reductase)	6.08	<0.001
Q930W1	sma0157	ABC transporter, periplasmic solute-binding protein	5.89	0.008
Q92WY9	sm_b20173	Putative methanol dehydrogenase protein, large subunit	5.88	<0.001
Q92ZA8	nex18	Nex18 Symbiotically induced conserved protein	5.54	0.012
Q92LN4	argI1	Arginase	5.52	<0.001
Q92S84	smc02235	AsnC_trans_reg domain-containing protein	5.42	0.008
Q92MR7	smc02033	Sugar-binding periplasmic protein	5.37	0.007
Q92TD2	smc02769	Conserved hypothetical transmembrane protein	5.33	0.002
Q92LT8	bkdAb	Probable 2-oxoisovalerate dehydrogenase beta subunit	5.32	0.003
Q92JT6	smc03251	Uncharacterized protein	5.28	0.006
P58350	aatB	Aspartate aminotransferase (AAT) (AspAT) (Putative 2-aminoadipate transaminase) (Transaminase A)	5.27	0.001
Q92S67	qxtA	Putative quinol oxidase subunit I transmembrane protein	5.24	0.024
Q92V54	sm_b21198	ABC transporter, permease	5.21	0.002
Q92VK0	mccA	Putative methylcrotonoyl-CoA carboxylase non-biotinylated subunit protein	4.84	0.002
Q92KD3	smc01242	Signal peptide protein	4.8	<0.001
Q92U27	cyoA	Ubiquinol oxidase polypeptide II (Ubiquinol oxidase subunit 2)	4.58	0.005
Q926C3	pal	Peptidoglycan-associated lipoprotein (PAL) (Outer membrane lipoprotein Omp16 homolog)	4.35	0.001
Q92V66	sm_b21182	Carnitine dehydratase	4.34	0.003
Q92LR9	smc03132	Oxidoreductase	4.34	0.026
Q92V67	sm_b21181	Putative glutaryl-CoA dehydrogenase protein	4.27	0.005
Q92LT7	bkdB	Dihydrolipoamide acetyltransferase component of pyruvate dehydrogenase complex	4.13	<0.001
Q92QX0	ropB1	Probable outer membrane protein	4.11	0.015
Q92RL7	sohB	Probable proteinase	4.04	0.004
Q92WS3	sm_b20266	Putative amino acid ABC transporter ATP-binding protein	3.94	0.005
Q92VK1	ivdH	Putative isovaleryl-CoA dehydrogenase protein	3.84	0.002
Q930Z3	sma0104	ABC transporter, periplasmic solute-binding protein	3.78	<0.001
Q92UH7	sm_b20860	Probable non-heme chloroperoxidase	3.76	0.008
Q930Z0	sma0108	ABC transporter, ATP-binding protein	3.76	0.008
Q92Q10	gcvH	Glycine cleavage system H protein	3.67	<0.001
Q92MC7	smc00673	Hydrolase	3.65	0.025
Q92ZA5	sma1082	Uncharacterized protein	3.64	0.029
Q92L07	smc04385	Aldehyde dehydrogenase (NAD(+))	3.64	<0.001
Q92NJ5	ilvG	Putative acetolactate synthase isozyme II large subunit	3.54	0.016
Q92KM0	smc00830	Hypothetical transmembrane protein	3.46	0.011
Q92VJ8	mccB	Putative methylcrotonoyl-CoA carboxylase biotinylated subunit protein	3.25	0.017
Q930S8	sma0220	NAD-dependent aldehyde dehydrogenase	3.25	0.001
Q92NN6	senC	Probable electron transport protein SCO1/SenC, cytochrome C oxidase	3.22	0.032
Q92N61	smc02699	Uncharacterized protein	3.22	0.027
Q92XE6	sm_b20013	Putative oxidoreductase	3.18	0.014
Q92MF4	rpmB	50S ribosomal protein L28	3.16	0.044
Q92NF6	smc01637	Uncharacterized protein	3.15	0.007
Q92TD7	smc02774	Putative D-fucose, pyruvic acid or L-fucose ABC transporter, periplasmic substrate-binding component	3.1	0.011
Q92L83	smc03815	Putative ATP binding ABC transporter	3.08	0.008
Q92ZW5	sma0633	Uncharacterized protein	3.07	0.002
Q92TQ8	sm_b20750	Gluconate 5-dehydrogenase	3.03	0.008
Q7ANR0	sm_b21196	ABC transporter, periplasmic solute-binding protein	2.98	<0.001
Q92TQ3	pccB	Putative propionyl-CoA carboxylase beta chain protein	2.96	0.032
Q92TT8	sm_b20700	Conserved hypothetical exported protein	2.95	0.01
Q930I7	sma0392	ABC transporter, periplasmic solute-binding protein	2.95	<0.001
Q92XQ0	sma2213	Aldehyde dehydrogenase, NAD(P)-dependent	2.95	0.027
Q9X7L1	clpP3	ATP-dependent Clp protease proteolytic subunit 3 (Endopeptidase Clp 3)	2.93	0.012
Q92QU9	hemB	Delta-aminolevulinic acid dehydratase	2.9	0.014
Q92TQ2	pccA	Propionyl-CoA carboxylase	2.86	0.009
P55323	mucR	Transcriptional regulatory protein MucR	2.82	0.022
Q92TH0	sm_b21630	Uncharacterized protein	2.81	0.002
Q9X4F5	hmgA	Homogentisate 1,2-dioxygenase (HGDO) (Homogentisate oxygenase) (Homogentisic acid oxidase) (Homogentisicase)	2.8	0.005
Q92TB0	hisB	Imidazoleglycerol-phosphate dehydratase (IGPD)	2.79	0.017
Q92N79	csaA	Putative chaperone protein	2.76	0.002
Q92RW4	mmsA	Methylmalonate-semialdehyde dehydrogenase	2.72	<0.001
Q92MC6	hisX	Histidine ABC transporter, periplasmic solute-binding protein	2.71	0.005
Q92WS6	sm_b20263	Putative ABC transporter periplasmic amino acid-binding protein	2.71	<0.001
Q92QY2	smc00591	Uncharacterized protein	2.69	0.024
Q92K28	smc01549	Uncharacterized protein	2.67	0.031
Q92ZT1	arcB	Ornithine carbamoyltransferase, catabolic (OTCase)	2.66	0.022
Q92LT6	lpdA3	Dihydrolipoyl dehydrogenase	2.64	0.004
Q92NL4	rsmH	Ribosomal RNA small subunit methyltransferase H (16S rRNA m(4)C1402 methyltransferase) (rRNA (cytosine-N(4)-)-methyltransferase RsmH)	2.62	0.024
Q92RG4	smc00014	Uncharacterized protein	2.61	0.032
Q92L08	smc04384	Putative oxidoreductase	2.61	0.022
Q930Z6	sma0095	D-aminopeptidase	2.6	0.042
Q92T91	smc04463	Cupin_2 domain-containing protein	2.59	0.015
Q92QT3	ihfA	Integration host factor subunit alpha (IHF-alpha)	2.52	0.005
P95631	katA	Catalase A	2.52	0.014
Q92MX6	ohrR	Organic hydroperoxide resistance transcriptional regulator	2.51	0.009
Q92SR5	pecS	Transcriptional regulator, MarR family	2.51	0.009
Q92PH6	smc00487	Uncharacterized protein	2.51	0.007
Q92LW4	smc03168	Multidrug resistance efflux system	2.51	0.009
Q926I0	lacE	ABC transporter, periplasmic solute-binding protein	2.48	0.021
Q92YS1	sma1452	Short chain alcohol dehydrogenase-related dehydrogenase	2.48	0.007
Q92LZ7	pntAa	NAD(P) transhydrogenase subunit alpha part 1	2.46	0.05
Q92W68	sm_b20495	Uncharacterized protein	2.45	0.016
Q92N42	fhs	Formate--tetrahydrofolate ligase (Formyltetrahydrofolate synthetase) (FHS) (FTHFS)	2.44	0.001
Q92XX2	sma2041	Oxidoreductase	2.43	0.002
P02344	hupB	DNA-binding protein HRm	2.41	0.018
Q92Q09	gcvT	Glycine cleavage system T protein	2.39	<0.001
Q92WZ0	sm_b20172	Putative cytochrome c protein	2.38	0.022
Q92XE2	sm_b20017	Putative sugar ABC transporter ATP-binding protein ABC TRANSPORTER	2.35	0.003
P0C5S3	actR	Acid tolerance regulatory protein ActR	2.34	0.044
Q92Q74	aapP	Probable general L-amino acid transport ATP-binding ABC transporter	2.33	0.001
P56894	greA	Transcription elongation factor GreA (Transcript cleavage factor GreA)	2.31	0.03
Q92LR8	smc03131	Putative DL-2-aminoadipic acid ABC transporter, periplasmic solute-binding component	2.31	<0.001
Q930K8	sma0347	Transcriptional regulator, LysR family	2.29	0.046
Q92XQ6	sma2201	Uncharacterized protein	2.29	0.047
Q92V04	uxaC	Uronate isomerase (Glucuronate isomerase) (Uronic isomerase)	2.27	0.042
Q92RM6	atpF2	ATP synthase subunit b 2 (ATP synthase F(0) sector subunit b 2) (ATPase subunit I 2) (F-type ATPase subunit b 2) (F-ATPase subunit b 2)	2.26	0.002
Q92V53	sm_b21199	ABC transporter, ATP-binding protein	2.26	0.013
Q92TB7	smc02564	Uncharacterized protein	2.26	0.047
Q92XQ7	sma2199	ABC transporter, periplasmic solute-binding protein	2.25	0.046
Q92QF1	rplO	50S ribosomal protein L15	2.23	0.043
Q92QJ5	smc01337	Uncharacterized protein	2.22	0.003
Q92Q98	eno	Enolase (2-phospho-D-glycerate hydro-lyase) (2-phosphoglycerate dehydratase)	2.21	0.013
Q92M81	gap	Glyceraldehyde-3-phosphate dehydrogenase	2.21	0.004
Q92UX8	sm_b21379	NTP_transf_9 domain-containing protein	2.21	0.031
Q92WK6	sm_b20347	Putative transcriptional regulator	2.18	0.007
Q92R57	smc02401	Lectin-like protein BA14k	2.18	0.05
Q92R77	etf	Electron transfer flavoprotein-ubiquinone oxidoreductase (ETF-QO)	2.15	0.008
Q92KX8	smc04085	Glutamate dehydrogenase	2.15	0.001
Q92PE6	fbcF	Ubiquinol-cytochrome c reductase iron-sulfur subunit	2.14	0.004
Q92TQ7	sm_b20751	3-hydroxyisobutyrate dehydrogenase (HIBADH)	2.13	<0.001
Q92SJ9	ptsN	Probable nitrogen regulatory IIA protein	2.1	0.002
Q7ANP3	exsI	Putative transcriptional regulator protein	2.09	0.017
Q92S59	ilvB1	Putative acetolactate synthase isozyme I large subunit	2.09	0.017
Q92NL3	mraZ	Transcriptional regulator MraZ	2.09	0.017
Q92PZ9	nerA	Putative glycerol trinitrate (GTN) reductase	2.09	0.017
Q92LZ8	pntAb	Proton-translocating NAD(P)(+) transhydrogenase	2.09	0.017
Q92L68	rlmN	Dual-specificity RNA methyltransferase RlmN (23S rRNA (adenine(2503)-C(2))-methyltransferase) (23S rRNA m2A2503 methyltransferase) (Ribosomal RNA large subunit methyltransferase N) (tRNA (adenine(37)-C(2))-methyltransferase) (tRNA m2A37 methyltransferase)	2.09	0.017
Q92WK8	sm_b20345	Probable acriflavine family protein	2.09	0.017
Q92WK7	sm_b20346	Putative efflux transmembrane protein	2.09	0.017
Q92WE4	sm_b20410	ABC transporter, periplasmic solute-binding protein	2.09	0.017
Q92W08	sm_b20560	HMA domain-containing protein	2.09	0.017
Q92TL8	sm_b20581	3-dehydroshikimate dehydratase (DSD)	2.09	0.017
Q92VJ9	sm_b21123	Hypothetical membrane-anchored protein, similar to putative translation initiation inhibitor	2.09	0.017
Q92VB0	sm_b21294	Putative small heat shock protein, hsp20 family	2.09	0.017
Q92VA8	sm_b21296	Uncharacterized protein	2.09	0.017
Q930Q8	sma0257	Oxidoreductase	2.09	0.017
Q92ZT8	sma0682	Decarboxylase (Lysine, ornithine, arginine)	2.09	0.017
Q92ZE2	sma1008	Uncharacterized protein	2.09	0.017
Q92YJ4	sma1625	Transcriptional regulator, LysR family	2.09	0.017
Q92YG4	sma1672	Uncharacterized protein	2.09	0.017
Q92Y01	sma1979	Transcriptional regulator, LysR family	2.09	0.017
Q92XY8	sma2009	VOC domain-containing protein	2.09	0.017
Q92PC2	smc00156	CENP-V/GFA domain-containing protein	2.09	0.017
Q92JZ0	smc00689	Uncharacterized protein	2.09	0.017
Q92RL6	smc00856	Conserved hypothetical transmembrane protein	2.09	0.017
Q92K25	smc01586	Lectin-like protein BA14k	2.09	0.017
Q92QV2	smc01759	Uncharacterized protein	2.09	0.017
Q92MW6	smc01957	Uncharacterized protein	2.09	0.017
Q92R61	smc02461	Uncharacterized protein	2.09	0.017
Q92LP7	smc03107	N-acetyltransferase domain-containing protein	2.09	0.017
Q92L26	smc03877	ATP-dependent RNA helicase	2.09	0.049
Q92M22	smc04052	Transcription regulator MarR family	2.09	0.017
Q92P99	smc04212	Histidine kinase	2.09	0.017
Q92M96	tolQ	Tol-Pal system protein TolQ	2.09	0.017
Q92XA8	cpo	Chloride peroxidase	2.08	0.025
Q92XA6	btuF	ABC transporter, periplasmic solute-binding protein	2.07	<0.001
Q92WT5	sm_b20254	Uncharacterized protein	2.07	0.041
Q92N02	smoE	Putative C6 polyol ABC transporter, periplasmic solute-binding component	2.07	0.003
Q92W79	sm_b20484	Putative ABC transporter periplasmic sugar-binding protein	2.04	0.003
Q92Z65	sma1158	Usp domain-containing protein	2.04	0.004
Q92L22	ispA	Probable geranyltranstransferase	2.01	0.016
Q92XQ2	sma2209	ABC transporter, periplasmic solute-binding protein	2.01	0.035
Q92LX9	smc03152	Hypothetical transmembrane protein	2.01	0.004
Q92P51	acpXL	Acyl carrier protein AcpXL	1.99	0.018
Q92LM0	smc02514	Putative glycerol-3-phosphate and glycerol ABC transporter, periplasmic solute-binding component	1.99	<0.001
Q92YS2	sma1450	Thiolase	1.98	0.002
Q92VJ7	hmgL	Probable hydroxymethylglutaryl-CoA lyase protein	1.96	0.024
Q92X18	sm_b20144	ABC transporter, periplasmic solute-binding protein	1.95	0.024
Q92TE2	gabD1	Probable succinate-semialdehyde dehydrogenase [NADP+] protein	1.93	0.029
Q92LJ6	sucB	Dihydrolipoyllysine-residue succinyltransferase component of 2-oxoglutarate dehydrogenase complex (2-oxoglutarate dehydrogenase complex component E2)	1.93	<0.001
Q92SG5	dapD	2,3,4,5-tetrahydropyridine-2,6-dicarboxylate N-succinyltransferase (Tetrahydrodipicolinate N-succinyltransferase) (THDP succinyltransferase) (THP succinyltransferase) (Tetrahydropicolinate succinylase)	1.92	0.028
Q92N25	smc01524	Putative dipeptidase	1.92	0.005
Q92LT4	smc03207	Fumarylacetoacetate hydrolase family protein	1.87	0.015
Q92LK6	atpA	ATP synthase subunit alpha (ATP synthase F1 sector subunit alpha) (F-ATPase subunit alpha)	1.86	0.009
Q8VRZ3	hppA	K(+)-insensitive pyrophosphate-energized proton pump (Membrane-bound proton-translocating pyrophosphatase) (Pyrophosphate-energized inorganic pyrophosphatase) (H(+)-PPase)	1.86	0.002
Q92RF4	smc00078	Putative methionine ABC transporter, periplasmic solute-binding protein	1.85	0.019
Q92PV0	smc00935	Uncharacterized protein	1.83	0.016
Q92KY6	smc04407	MFS-type transport protein	1.82	0.023
Q92RW0	dppA1	Putative amino acid or peptide ABC transporter, periplasmic solute-binding component	1.81	0.028
Q92SW1	rpsO	30S ribosomal protein S15	1.81	0.014
Q92MH5	etfB1	Putative electron transfer flavoprotein beta-subunit beta-ETF flavoprotein small subunit	1.8	0.002
Q92KA6	smc00496	Uncharacterized protein	1.8	0.04
Q92MH4	etfA1	Putative electron transfer flavoprotein alpha-subunit alpha-ETF flavoprotein	1.79	0.007
Q92SR2	gst3	Putative glutathione S-transferase	1.78	0.039
Q92LH6	hemD	Uroporphyrinogen-III synthase	1.78	0.039
Q92S66	hipO2	Putative hippurate hydrolase	1.78	0.039
Q92QB5	hisI	Phosphoribosyl-AMP cyclohydrolase (PRA-CH)	1.78	0.039
Q92UN3	lacZ2	Beta-galactosidase (Beta-gal)	1.78	0.039
P56901	lrp	Leucine-responsive regulatory protein	1.78	0.039
Q92Z31	nnrR	NnrR transcriptional regulator	1.78	0.039
Q92NI1	ribH2	6,7-dimethyl-8-ribityllumazine synthase 2 (DMRL synthase 2) (LS 2) (Lumazine synthase 2)	1.78	0.039
Q92TV4	sm_b20684	Uncharacterized protein	1.78	0.039
Q92V49	sm_b21203	Putative esteraselipase/thioesterase protein	1.78	0.04
Q92UZ9	sm_b21359	Putative transcriptional activator, LysR family,N-terminus protein	1.78	0.04
Q92ZT5	sma0687	Uncharacterized protein	1.78	0.039
Q92ZE7	sma1001	HWE_HK domain-containing protein	1.78	0.039
Q92R93	smc00123	Uncharacterized protein	1.78	0.04
Q92MN4	smc02352	Putative glutamine synthetase	1.78	0.04
Q92R19	smc02550	CENP-V/GFA domain-containing protein	1.78	0.04
Q92LN9	smc03097	Uncharacterized protein	1.78	0.039
Q92L40	smc03862	Probable membrane transporter protein	1.78	0.039
Q92L29	smc03874	CarD_TRCF domain-containing protein	1.78	0.04
Q92NU7	smc04357	Putative glycine-rich protein	1.78	0.04
Q92KY5	vapC	Ribonuclease VapC (RNase VapC) (Toxin VapC)	1.78	0.039
Q92P76	znuC	Zinc import ATP-binding protein ZnuC	1.78	0.039
P19372	acpP	Acyl carrier protein AcpP (ACP)	1.75	0.027
Q92S11	rhaS	Autoinducer 2-binding protein LsrB	1.75	0.003
Q926G7	sm_b21345	ABC transporter, periplasmic solute-binding protein	1.75	0.005
Q92M48	exoN2	UTP--glucose-1-phosphate uridylyltransferase (UDP-glucose pyrophosphorylase)	1.73	0.004
Q92PB6	fumC	Fumarate hydratase class II (Fumarase C) (Aerobic fumarase) (Iron-independent fumarase)	1.73	0.04
Q92LK9	atpC	ATP synthase epsilon chain (ATP synthase F1 sector epsilon subunit) (F-ATPase epsilon subunit)	1.72	0.019
Q92UK8	sm_b20993	Acyl-CoA dehydrogenase	1.7	0.006
Q92N34	smc01534	Omega-amino acid--pyruvate aminotransferase	1.7	0.025
Q92Q11	gcvP	Glycine dehydrogenase (decarboxylating) (Glycine cleavage system P-protein) (Glycine decarboxylase) (Glycine dehydrogenase (aminomethyl-transferring))	1.69	0.001
Q92PF3	folK	2-amino-4-hydroxy-6-hydroxymethyldihydropteridine pyrophosphokinase (6-hydroxymethyl-7,8-dihydropterin pyrophosphokinase)	1.68	0.046
Q92NG5	smc01628	Putative polyol ABC transporter, periplasmic solute-binding component	1.68	0.003
Q92WP7	sm_b20292	Hypothetical immunogenic protein	1.67	0.04
Q92P72	smoM	Probable periplasmic mannitol-binding protein	1.67	0.001
Q92VI1	sm_b21218	Glutamine--fructose-6-phosphate aminotransferase [isomerizing]	1.63	0.011
Q92RE5	smc00026	Conserved hypothetical transmembrane protein	1.63	0.011
Q92KR8	smc01136	Hypothetical transmembrane protein	1.63	0.011
Q92QJ1	smc01332	Uncharacterized protein	1.63	0.011
Q92LH9	smc03228	YCII domain-containing protein	1.63	0.004
Q92M77	smc03984	Uncharacterized protein	1.63	0.011
Q92QR5	rpsI	30S ribosomal protein S9	1.62	0.031
Q92WN0	sm_b20316	ABC transporter, periplasmic solute-binding protein	1.62	0.003
Q92KX2	acsA1	Acetyl-coenzyme A synthetase (AcCoA synthetase) (Acs) (Acetate--CoA ligase) (Acyl-activating enzyme)	1.61	0.004
Q92SX8	ilvE1	Branched-chain-amino-acid aminotransferase	1.61	0.002
Q92TC1	ahcY	Adenosylhomocysteinase (S-adenosyl-L-homocysteine hydrolase) (AdoHcyase)	1.6	0.002
Q92SC8	frcB	Putative fructose ABC-type transport system, periplasmic component	1.57	0.008
Q92PG9	rpsD	30S ribosomal protein S4	1.57	0.046
Q92NS6	smc01418	Hypothetical signal peptide protein	1.56	<0.001
Q92LK7	atpG	ATP synthase gamma chain (ATP synthase F1 sector gamma subunit) (F-ATPase gamma subunit)	1.55	0.039
Q92Q54	tsf	Elongation factor Ts (EF-Ts)	1.54	0.024
Q9EYJ6	mdh	Malate dehydrogenase	1.52	0.018
Q926C5	livK	Putative leucine-specific binding protein	1.51	0.004
Q92MI9	secA	Protein translocase subunit SecA	0.66	0.02
Q926E0	sm_b20634	Putative sugar uptake ABC transporter periplasmic solute-binding protein	0.66	0.039
Q02635	aatA	Aspartate/prephenate aminotransferase (AspAT / PAT) (Transaminase A)	0.65	0.004
Q92QV9	ppk	Polyphosphate kinase (ATP-polyphosphate phosphotransferase) (Polyphosphoric acid kinase)	0.65	0.021
Q92XB0	fusA2	Elongation factor G	0.63	0.008
Q92PI3	purC	Phosphoribosylaminoimidazole-succinocarboxamide synthase (SAICAR synthetase)	0.62	0.038
Q92T51	deoD	Purine nucleoside phosphorylase (Inosine-guanosine phosphorylase)	0.61	0.006
Q92TI2	mtnA	Methylthioribose-1-phosphate isomerase (M1Pi) (MTR-1-P isomerase) (S-methyl-5-thioribose-1-phosphate isomerase)	0.61	0.006
Q92WT1	sm_b20258	Putative transcriptional regulator protein	0.61	0.007
Q92S99	argF	Ornithine carbamoyltransferase (OTCase)	0.6	0.003
Q92SV8	fabA	3-hydroxydecanoyl-[acyl-carrier-protein] dehydratase (3-hydroxyacyl-[acyl-carrier-protein] dehydratase FabA) (Beta-hydroxydecanoyl thioester dehydrase) (Trans-2-decenoyl-[acyl-carrier-protein] isomerase)	0.6	0.022
P56907	nuoD1	NADH-quinone oxidoreductase subunit D 1 (NADH dehydrogenase I subunit D 1) (NDH-1 subunit D 1)	0.6	0.022
Q930R1	sma0252	TRAP-type periplasmic solute-binding protein	0.6	0.029
Q92YY9	sma1326	RibD_C domain-containing protein	0.6	0.016
Q92YY1	sma1337	ABC transporter, periplasmic solute-binding protein	0.6	0.044
Q92JT0	rsfS	Ribosomal silencing factor RsfS	0.59	0.045
Q92PL8	smc00295	Uncharacterized protein	0.59	0.046
Q92RH9	tldD	Peptidase U62 family protein	0.59	0.045
Q92QQ9	smc01809	Putative O-acetylhomoserine sulfhydrylase	0.58	0.005
Q92SH6	def	Peptide deformylase (PDF) (Polypeptide deformylase)	0.57	0.04
Q92ST6	efp	Elongation factor P (EF-P)	0.57	0.031
Q92M86	mexE2	Putative multidrug efflux system transmembrane protein	0.57	0.026
Q92PS1	ppiD	Parvulin-like PPIase (Peptidyl-prolyl cis-trans isomerase plp) (Rotamase plp)	0.57	0.007
Q92MA2	serC	Phosphoserine transaminase	0.57	0.024
Q926E8	sm_b20671	Putative sugar uptake ABC transporter periplasmic solute-binding protein	0.57	0.049
Q92M04	soxB2	Putative sarcosine oxidase subunit B	0.57	0.043
Q92TK9	acyP	Acylphosphatase (Acylphosphate phosphohydrolase)	0.56	0.017
Q92RI3	bioB	Biotin transporter	0.56	0.001
Q92P37	cobO	Corrinoid adenosyltransferase (Cob(II)alamin adenosyltransferase) (Cob(II)yrinic acid a,c-diamide adenosyltransferase)	0.56	0.023
P26503	exoB	UDP-glucose 4-epimerase (Galactowaldenase)	0.56	0.004
Q92Q47	lpxD	UDP-3-O-acylglucosamine N-acyltransferase	0.56	0.013
Q92VE3	sm_b21259	Hypothetical exported protein	0.56	0.001
Q92KJ6	smc00023	Thioredoxin domain-containing protein	0.56	0.028
Q92MZ1	smc01823	Putative uracil and uridine ABC transporter, ATP-binding component	0.56	0.001
Q92KH8	smc02646	Putative glycerophosphoryl diester phosphodiesterase	0.56	0.04
Q926D6	smc02884	Probable membrane lipoprotein	0.56	0.016
Q92PS4	glmS	Glutamine--fructose-6-phosphate aminotransferase [isomerizing] (D-fructose-6-phosphate amidotransferase) (GFAT) (Glucosamine-6-phosphate synthase) (Hexosephosphate aminotransferase) (L-glutamine--D-fructose-6-phosphate amidotransferase)	0.55	0.015
Q92RH8	pdxH	Pyridoxine/pyridoxamine 5'-phosphate oxidase (PNP/PMP oxidase) (PNPOx) (Pyridoxal 5'-phosphate synthase)	0.55	0.018
Q92NI2	smc01608	Putative ATP-binding ABC transporter	0.55	0.035
Q9Z3R5	aglE	Alpha-glucosides-binding periplasmic protein AglE	0.54	0.019
Q59753	rpoD	RNA polymerase sigma factor RpoD (Sigma-A) (Major vegetative sigma factor)	0.54	0.028
Q92MA3	serA	D-3-phosphoglycerate dehydrogenase	0.54	0.003
Q92V11	sm_b21347	Putative pectin degradation protein	0.54	0.033
Q92NB1	smc01550	VOC domain-containing protein	0.54	0.033
Q92S63	smc02259	Putative periplasmic binding ABC transporter	0.54	0.036
Q92N57	smc02703	ATPase	0.54	0.013
O54067	lspL	Probable UDP-glucuronate 4-epimerase (UDP-glucuronic acid epimerase)	0.53	0.045
Q92PC7	smc00165	Probable oxidoreductase	0.53	0.046
Q92KZ6	smc04397	Putative L-sorbosone dehydrogenase, NADP dependent protein	0.53	0.037
Q92PX0	metG	Methionine--tRNA ligase (Methionyl-tRNA synthetase) (MetRS)	0.52	0.046
Q92SI4	metK	Methionine adenosyltransferase	0.52	0.001
Q92PH7	purL	Phosphoribosylformylglycinamidine synthase subunit PurL (FGAM synthase) (Formylglycinamide ribonucleotide amidotransferase subunit II) (FGAR amidotransferase II) (FGAR-AT II) (Glutamine amidotransferase PurL) (Phosphoribosylformylglycinamidine synthase subunit II)	0.52	0.009
Q926B6	sm_b21133	ABC transporter, periplasmic solute-binding protein	0.52	0.001
Q92YG0	sma1677	Metallo-dependent hydrolase	0.52	0.035
Q92SR0	smc00385	Cys-tRNA(Pro)/Cys-tRNA(Cys) deacylase	0.52	0.005
Q92MW5	smc01960	Oxidoreductase	0.52	0.015
Q92PF1	folP	Dihydropteroate synthase (DHPS) (Dihydropteroate pyrophosphorylase)	0.51	0.03
P15189	gltX	Glutamate--tRNA ligase (Glutamyl-tRNA synthetase) (GluRS)	0.51	0.014
Q92PB7	gph1	Phosphoglycolate phosphatase (PGP) (PGPase)	0.51	0.004
Q92M28	ilvD	Dihydroxy-acid dehydratase (DAD)	0.51	0.033
Q92KW8	leuS	Leucine--tRNA ligase (Leucyl-tRNA synthetase) (LeuRS)	0.51	0.001
O68854	nuoC1	NADH-quinone oxidoreductase subunit C 1 (NADH dehydrogenase I subunit C 1) (NDH-1 subunit C 1)	0.51	0.043
Q7APF6	pncA	Probable pyrazinamidase/nicotinamidase	0.51	0.004
Q92SS8	smc00367	Uncharacterized protein	0.51	0.03
Q92QY4	smc00589	N-acetyltransferase domain-containing protein	0.51	0.047
Q92K47	smc01439	Aspartate kinase	0.51	0.004
Q92Q77	smc02123	Uncharacterized protein	0.51	0.004
Q92L61	smc03839	Hypothetical transmembrane protein	0.51	0.035
Q92QR6	speB	Probable agmatinase	0.51	0.004
Q92TC8	trpA	Tryptophan synthase alpha chain	0.51	0.033
Q92MD6	hipO1	Putative hippurate hydrolase	0.5	0.006
Q92UK7	sm_b20994	Uncharacterized protein	0.5	<0.001
Q92XH5	sma2361	Bmp domain-containing protein	0.5	0.007
Q92KT1	smc00322	Probable sensor histidine kinase	0.5	0.008
Q92QQ1	smc01908	Transcription regulator MarR family	0.5	<0.001
Q92KH0	smc02557	Uncharacterized protein	0.5	<0.001
Q92M20	smc04054	Uncharacterized protein	0.5	0.035
P42885	ureC	Urease subunit alpha (Urea amidohydrolase subunit alpha)	0.5	0.02
Q7APG0	frcC	Putative fructose ABC-type transport system, permease component	0.49	0.002
Q92V83	hexA	Beta-N-acetylhexosaminidase (N-acetyl-beta-glucosaminidase)	0.49	0.03
Q92N10	smc01504	Receiver domain	0.49	0.008
Q92MX4	livF	Probable high-affinity branched-chain amino acid transport ATP-binding ABC transporter	0.48	0.028
Q92QT9	nusB	Transcription antitermination protein NusB (Antitermination factor NusB)	0.48	0.034
Q92RF8	smc00019	UPF0301 protein R00917	0.48	0.038
Q92PU2	smc00944	MoCF_biosynth domain-containing protein	0.48	0.018
Q92NG1	smc01632	Substrate-binding periplasmic protein	0.48	0.029
Q92RB7	cycG	Putative diheme cytochrome C-type signal peptide protein	0.47	0.009
Q92L48	ftsY	Signal recognition particle receptor FtsY (SRP receptor)	0.47	0.046
Q92RR0	ileS	Isoleucine--tRNA ligase (Isoleucyl-tRNA synthetase) (IleRS)	0.47	0.025
Q92ST0	pheS	Phenylalanine--tRNA ligase alpha subunit (Phenylalanyl-tRNA synthetase alpha subunit) (PheRS)	0.47	0.028
Q92SI6	phoH	Putative phosphate starvation-inducible protein PhoH, predicted ATPase	0.47	0.028
Q92RB2	selO	Protein adenylyltransferase SelO	0.47	0.012
Q92PW4	smc01184	Hypothetical transmembrane protein	0.47	0.009
Q92L77	smc03822	Uncharacterized protein	0.47	0.012
Q92L14	smc03894	Putative amino-acid ABC transporter ATP-binding protein	0.47	0.01
Q92KZ1	smc04402	Uncharacterized protein	0.47	0.005
Q92UE6	araE	2-oxoglutarate semialdehyde dehydrogenase	0.46	0.005
Q92W03	sm_b20804	Putative membrane-anchored protein	0.46	0.02
Q92ZD4	sma1024	DUF305 domain-containing protein	0.46	0.035
Q92RV2	smc00794	Putative 2-component receiver domain protein	0.46	0.038
Q92KD7	smc01034	N-acetyltransferase domain-containing protein	0.46	0.01
Q92TF1	smc02792	7-methyl-GTP pyrophosphatase (m(7)GTP pyrophosphatase)	0.46	0.01
P29953	smc03110	UPF0303 protein R02983	0.46	0.038
O87320	aatC	Putative aminotransferase AatC	0.45	0.001
Q92RR7	hisS	Histidine--tRNA ligase (Histidyl-tRNA synthetase) (HisRS)	0.45	0.008
Q92V09	kduI2	4-deoxy-L-threo-5-hexosulose-uronate ketol-isomerase 2 (5-keto-4-deoxyuronate isomerase 2) (DKI isomerase 2)	0.45	0.033
Q92KY8	leuB	3-isopropylmalate dehydrogenase (3-IPM-DH) (Beta-IPM dehydrogenase) (IMDH)	0.45	0.024
Q92MK5	prfA	Peptide chain release factor 1 (RF-1)	0.45	0.025
Q92WJ8	sm_b20355	Uncharacterized protein	0.45	0.026
Q92U34	sm_b21482	Uncharacterized protein	0.45	0.01
Q92PA1	smc00131	Transcription regulator AsnC family	0.45	0.029
Q92PZ2	smc01213	Hypothetical transmembrane protein	0.45	0.048
Q92QJ8	smc01342	Putative outer membrane protein	0.45	0.039
Q02636	tatA	Tyrosine aminotransferase (TAT) (L-tyrosine:2-oxoglutarate aminotransferase)	0.45	0.034
Q9Z3R3	acsA2	Acetoacetyl-coenzyme A synthetase (Acetoacetyl-CoA synthetase)	0.44	0.031
P56902	fabF	3-oxoacyl-[acyl-carrier-protein] synthase 2 (3-oxoacyl-[acyl-carrier-protein] synthase II) (Beta-ketoacyl-ACP synthase II) (KAS II)	0.44	0.021
Q92L91	glnK	Nitrogen regulatory protein P-II	0.44	0.047
Q92NS5	rpoE1	Probable RNA polymerase sigma factor	0.44	0.026
Q92TK0	sm_b20600	Uncharacterized protein	0.44	0.008
Q92ZG8	sma0955	Transcriptional regulator, GntR family	0.44	0.008
Q92MN0	smc02356	Putative branched chain amino acid binding periplasmic ABC transporter	0.44	0.005
Q92MK1	ubiG	Ubiquinone biosynthesis O-methyltransferase (2-polyprenyl-6-hydroxyphenol methylase) (3-demethylubiquinone 3-O-methyltransferase)	0.44	0.047
Q92RL5	glyQ	Glycine--tRNA ligase alpha subunit (Glycyl-tRNA synthetase alpha subunit) (GlyRS)	0.43	0.036
Q92PL7	map1	Methionine aminopeptidase (MAP) (MetAP) (Peptidase M)	0.43	0.037
Q92QZ0	pdxA	4-hydroxythreonine-4-phosphate dehydrogenase (4-(phosphohydroxy)-L-threonine dehydrogenase)	0.43	0.002
Q92WV0	rmlB	UDP-glucuronate decarboxylase	0.43	0.001
Q92VI9	sm_b21134	Amino acid aldolase or racemase	0.43	0.034
Q926F0	sm_b21461	Putative sugar uptake ABC transporter periplasmic solute-binding protein	0.43	0.001
Q92PA5	smc00136	Dehydrogenase	0.43	0.027
Q92SP5	smc00405	Epimerase domain-containing protein	0.43	0.001
Q92SI8	smc01119	Nfu_N domain-containing protein	0.43	0.001
Q92NQ4	smc01446	Uncharacterized protein	0.43	0.001
Q92NQ3	smc01447	Uncharacterized protein	0.43	0.001
Q92NP5	smc01459	Hypothetical transmembrane protein	0.43	0.001
Q92TF0	aroE	Shikimate dehydrogenase (NADP(+)) (SDH)	0.42	0.021
Q92QT5	plsX	Phosphate acyltransferase (Acyl-ACP phosphotransacylase) (Acyl-[acyl-carrier-protein]--phosphate acyltransferase) (Phosphate-acyl-ACP acyltransferase)	0.42	0.04
B2FDC1	sm_b22001	DUF4142 domain-containing protein	0.42	0.007
Q92QE0	smc01273	S-formylglutathione hydrolase	0.42	0.006
Q92QL6	smc01361	Dihydroorotase	0.42	0.013
Q92L00	smc04393	Putative dextrin ABC sugar transporter, ATP-binding component	0.42	0.046
P27866	alaS	Alanine--tRNA ligase (Alanyl-tRNA synthetase) (AlaRS)	0.41	0.028
Q92TM0	pcaD	Beta-ketoadipate enol-lactone hydrolase protein	0.41	0.039
Q92X57	sm_b20105	Putative transcriptional regulator protein	0.41	0.009
Q92WX2	sm_b20212	DJ-1_PfpI domain-containing protein	0.41	0.046
Q92TZ3	sm_b21520	Putative two-component response regulator protein	0.41	0.04
Q92PA4	smc00135	Hypothetical transmembrane protein	0.41	0.046
Q92PD7	smc00176	MlaD domain-containing protein	0.41	0.029
Q92MB2	smc00656	N-acetyltransferase domain-containing protein	0.41	0.004
Q92RS8	smc00826	Ribosomal RNA small subunit methyltransferase E	0.41	0.039
Q92RL3	smc00853	Hypothetical transmembrane protein	0.41	0.008
Q92KD8	smc01026	Glyoxalase-like_dom domain-containing protein	0.41	0.021
Q92Q82	smc01051	Uncharacterized protein	0.41	0.046
Q92QD3	smc01266	UPF0229 protein R01398	0.41	0.002
Q92T17	smc02846	Putative sugar kinase	0.41	0.005
Q92PK4	bcp	Thioredoxin peroxidase	0.4	0.009
Q92ZQ8	cspA6	CspA6 cold shock protein	0.4	0.001
Q92L98	galM	Aldose 1-epimerase	0.4	0.001
Q92L24	gst8	Putative glutathione S-transferase	0.4	<0.001
Q92QZ4	mltG	Endolytic murein transglycosylase (Peptidoglycan polymerization terminase)	0.4	0.003
Q92NU3	ndh	Putative NADH dehydrogenase transmembrane protein	0.4	0.014
O08249	pcm	Protein-L-isoaspartate O-methyltransferase (L-isoaspartyl protein carboxyl methyltransferase) (Protein L-isoaspartyl methyltransferase) (Protein-beta-aspartate methyltransferase) (PIMT)	0.4	0.001
Q92VL1	sm_b21111	3-oxoacyl-[acyl-carrier-protein] reductase	0.4	0.007
Q92VG6	sm_b21235	Methionyl-tRNA formyltransferase	0.4	0.002
Q92XT1	sma2129	Bmp domain-containing protein	0.4	0.002
Q92SK9	smc01157	Putative [acyl-carrier-protein] reductase	0.4	0.013
Q92SL1	smc01159	Pyr_redox_2 domain-containing protein	0.4	0.006
Q92N32	smc01532	Putative alpha-glycosylase	0.4	0.043
Q92QR0	smc01808	CoA_binding domain-containing protein	0.4	0.002
Q92S25	smc02308	UPF0262 protein R00612	0.4	0.001
Q92M31	smc04042	Histidinol-phosphatase (Histidinol-phosphate phosphatase)	0.4	0.018
Q92TC9	trpB	Tryptophan synthase beta chain	0.4	0.004
Q92MG1	tyrC	Putative cyclohexadienyl dehydrogenase and ADH prephenate dehydrogenase	0.4	0.004
Q92MK7	clpB	Chaperone protein ClpB	0.39	0.033
O54068	rkpK	UDP-glucose 6-dehydrogenase (UDP-Glc dehydrogenase) (UDP-GlcDH) (UDPGDH)	0.39	0.003
Q92VF5	sm_b21247	Uncharacterized protein	0.39	0.001
Q92QI4	smc01324	Sugar epimerase	0.39	0.031
Q92N54	smc02708	GST C-terminal domain-containing protein	0.39	0.03
Q92K58	smc04299	AAA domain-containing protein	0.39	0.005
Q926D4	sodC	Superoxide dismutase [Cu-Zn]	0.39	0.008
Q92MV8	speB2	Putative agmatinase	0.39	0.042
Q92TI7	thiE	Thiamine-phosphate synthase (Thiamine-phosphate pyrophosphorylase)	0.39	0.016
Q92RF5	thrC1	Threonine synthase	0.39	0.008
Q92SK7	ubiE	Ubiquinone/menaquinone biosynthesis C-methyltransferase UbiE (2-methoxy-6-polyprenyl-1,4-benzoquinol methylase) (Demethylmenaquinone methyltransferase)	0.39	0.018
Q92UR6	gshB	Glutathione synthetase (GSH synthetase) (GSH-S) (GSHase) (Glutathione synthase)	0.38	0.012
Q9X4Y0	melA	Alpha-galactosidase (Melibiase)	0.38	0.045
Q92KX9	pdxK	Pyridoxal kinase	0.38	0.045
P58226	selA	L-seryl-tRNA(Sec) selenium transferase (Selenocysteine synthase) (Sec synthase) (Selenocysteinyl-tRNA(Sec) synthase)	0.38	0.001
Q92WI8	sm_b20365	Putative ABC transporter iron-binding protein	0.38	0.017
Q92PE4	smc00185	Putative ABC transporter ATP-binding transmembrane transmembrane protein	0.38	0.021
Q92NC3	smc01542	Uncharacterized protein	0.38	0.014
Q92SB0	smc02153	Uncharacterized protein	0.38	0.017
Q92LQ7	smc03120	Putative methionine ABC transporter, ATP-binding component	0.38	0.045
Q9Z3S2	zwf	Glucose-6-phosphate 1-dehydrogenase (G6PD)	0.38	0.004
Q92SU3	lepA	Elongation factor 4 (EF-4) (Ribosomal back-translocase LepA)	0.37	0.007
Q92V99	merA2	Putative FAD-dependent pyridine nucleotide-disulphide oxidoreductase, similar to mercuric reductases protein	0.37	<0.001
Q92S95	metZ	O-succinylhomoserine sulfhydrylase (OSH sulfhydrylase) (OSHS sulfhydrylase)	0.37	0.018
Q92N11	rpoE2	RNA polymerase sigma factor	0.37	0.008
Q92X75	sm_b20087	Uncharacterized protein	0.37	0.031
Q931D2	sma0025	TGc domain-containing protein	0.37	0.019
Q92ZC5	sma1043	Uncharacterized protein	0.37	0.002
Q92KB1	smc00519	MoCF_biosynth domain-containing protein	0.37	0.042
Q92PU4	smc00942	Uncharacterized protein	0.37	0.003
Q7APD5	smc01033	Esterase	0.37	0.009
Q92PX8	smc01698	Putative oxidoreductase	0.37	0.003
P17265	hpf	Ribosome hibernation promotion factor (HPF)	0.36	0.006
Q92MK3	lysC	Aspartokinase	0.36	0.008
Q92Z36	napA	Periplasmic nitrate reductase	0.36	0.034
Q9Z3S3	ordL	Probable oxidoreductase OrdL	0.36	0.004
Q92SN5	rsmI	Ribosomal RNA small subunit methyltransferase I (16S rRNA 2'-O-ribose C1402 methyltransferase) (rRNA (cytidine-2'-O-)-methyltransferase RsmI)	0.36	0.047
Q92NR1	serB	O-phosphoserine phosphohydrolase (Phosphoserine phosphatase)	0.36	0.048
Q926H1	sm_b21261	Putative mureinpeptideoligopeptide ABC transporter periplasmic solute-binding protein	0.36	0.004
Q92U43	sm_b21473	Uncharacterized protein	0.36	<0.001
Q92US7	sm_b21573	Hypothetical exported protein	0.36	0.003
Q926G1	sm_b21595	Putative sugar uptake ABC transporter periplasmic solute-binding protein	0.36	0.003
Q930X3	sma0136	Uncharacterized protein	0.36	0.041
Q92ZN0	sma0789	Transcriptional regulator, GntR family	0.36	0.043
Q92KM8	smc00767	Uncharacterized protein	0.36	<0.001
Q92RQ7	smc00902	Uncharacterized protein	0.36	<0.001
Q92L36	uup	ATP-binding protein Uup	0.36	0.003
Q92Q88	ntrY	Nitrogen regulation protein	0.35	0.045
P29954	pmi	Mannose-6-phosphate isomerase (Phosphohexomutase) (Phosphomannose isomerase) (PMI)	0.35	0.033
Q92QW2	purM	Phosphoribosylformylglycinamidine cyclo-ligase (AIR synthase) (AIRS) (Phosphoribosyl-aminoimidazole synthetase)	0.35	0.002
Q92L13	pyc	Pyruvate carboxylase	0.35	<0.001
Q92LB7	rpmA	50S ribosomal protein L27	0.35	0.008
Q92NE7	smc01647	Probable ABC transporter	0.35	0.002
Q92QQ5	smc01812	Putative cytochrome P450-like monooxygenase	0.35	0.001
Q92R18	smc02549	CENP-V/GFA domain-containing protein	0.35	0.025
Q92T03	smc02867	Efflux pump membrane transporter	0.35	0.001
Q92LV9	smc03175	Inosine-uridine preferring nucleoside hydrolase family protein	0.35	0.002
Q92L33	thiB	Thiamine-binding periplasmic protein	0.35	0.029
Q92U15	acrF	Efflux pump membrane transporter	0.34	0.007
Q92XH0	codA	CodA cytosine deaminase	0.34	0.012
Q92PM2	cspA5	Putative cold shock transcription regulator	0.34	0.04
Q92RC4	dhe	Putative (S)-2-haloacid dehalogenase IVA	0.34	0.008
Q92R46	era	GTPase Era	0.34	0.012
O69177	lon	Lon protease (ATP-dependent protease La)	0.34	0.003
Q92T28	mgsA	Methylglyoxal synthase (MGS)	0.34	<0.001
Q92WQ8	potA	Spermidine/putrescine import ATP-binding protein PotA	0.34	0.001
Q92QJ2	prfB	Peptide chain release factor 2 (RF-2)	0.34	0.004
Q92WP6	sm_b20293	Uncharacterized protein	0.34	<0.001
Q92UK5	sm_b20996	TPR_21 domain-containing protein	0.34	0.002
Q92V25	sm_b21332	BON domain-containing protein	0.34	0.045
Q92SS1	smc00374	Putative oxidoreductase transmembrane protein	0.34	0.002
Q92KQ4	smc02155	Uncharacterized protein	0.34	0.006
Q92M36	smc04037	Putative amino acid or peptide ABC transporter, periplasmic solute-binding component	0.34	0.024
Q9X4Y1	agpA	Periplasmic alpha-galactoside-binding protein (Alpha-galactoside permease)	0.33	0.032
Q9R9L6	gpsA	Glycerol-3-phosphate dehydrogenase [NAD(P)+] (NAD(P)H-dependent glycerol-3-phosphate dehydrogenase)	0.33	0.002
Q92NR5	ilvI	Acetolactate synthase	0.33	0.019
Q92PS9	mfd	Transcription-repair-coupling factor (TRCF)	0.33	0.003
Q92QL5	pyrB	Aspartate carbamoyltransferase (Aspartate transcarbamylase) (ATCase)	0.33	0.029
Q926H5	sm_b21097	ABC transporter, periplasmic solute-binding protein	0.33	0.003
Q92VF3	sm_b21249	Putative sulfotransferase protein	0.33	0.003
Q92SQ8	smc00388	Uncharacterized protein	0.33	0.002
Q92SM2	smc00430	Probable oxidoreductase	0.33	0.003
Q92LY0	smc03151	N-acetyltransferase domain-containing protein	0.33	0.026
Q92KY1	smc04411	Membrane-bound lytic murein transglycosylase	0.33	0.008
Q7ANS8	smc22-1	Probable osmotically inducible sensory protein	0.33	0.015
Q92R07	alr	Alanine racemase	0.32	0.04
Q92TA4	glcB	Malate synthase G	0.32	<0.001
Q92V74	phnM	PhnM protein	0.32	0.049
Q92W16	sm_b20552	Putative peptidase	0.32	<0.001
Q92UZ3	sm_b21364	Putative membrane-anchored oxidoreductase,similar to L-sorbosone dehydrogenase protein	0.32	0.001
Q92YP7	sma1500	Oxidoreductase	0.32	0.03
Q92YB1	sma1761	Aminotransferase	0.32	<0.001
Q92PK1	smc00518	XdhC_C domain-containing protein	0.32	0.048
Q92N09	smc01503	Carbohydrate kinase	0.32	0.001
Q92MW7	smc01955	Putative oxidoreductase	0.32	0.001
Q92NV4	smc04341	Periplasmic substrate-binding protein	0.32	0.003
Q92S51	wcbR	Putative fatty acid synthase	0.32	0.002
Q9Z3R4	aglR	HTH-type transcriptional regulator AglR	0.31	0.044
Q92SG0	argB	Acetylglutamate kinase (N-acetyl-L-glutamate 5-phosphotransferase) (NAG kinase) (NAGK)	0.31	0.001
Q92T52	cdd	Cytidine deaminase (Cytidine aminohydrolase)	0.31	<0.001
Q92X81	sm_b20081	Metallophos domain-containing protein	0.31	0.007
Q92X62	sm_b20100	Putative dehydrogenase protein	0.31	0.003
Q92WS8	sm_b20261	Malate dehydrogenase	0.31	0.019
Q92Y95	sma1793	Uncharacterized protein	0.31	<0.001
Q92Y90	sma1809	Non-heme haloperoxidase	0.31	0.005
Q92PE5	smc00186	Putative ABC transporter ATP-binding transmembrane protein	0.31	0.044
Q92PM9	smc00281	Hypothetical signal peptide protein	0.31	0.003
Q92KR1	smc01731	AMP nucleosidase	0.31	0.002
Q92KF6	smc01769	Uncharacterized protein	0.31	0.02
Q92LR7	smc03130	AP_endonuc_2 domain-containing protein	0.31	0.004
Q926B5	exoF3	Putative polysaccharide export outer membrane protein	0.3	0.002
Q92M46	gltD	Probable glutamate synthase small chain	0.3	0.019
Q52977	ntrB	Sensory histidine kinase/phosphatase NtrB (Nitrogen regulation protein NR(II)) (Nitrogen regulator II) (NRII)	0.3	0.039
Q92NH9	rpiB	Putative ribose 5-phosphate isomerase B	0.3	0.002
Q92U31	rpoE5	RNA polymerase sigma factor	0.3	0.002
Q92X71	sm_b20091	DUF892 domain-containing protein	0.3	0.003
Q92WN4	sm_b20312	Probable dihydroxyacetone kinase	0.3	0.002
Q92TT5	sm_b20703	Uncharacterized protein	0.3	<0.001
Q92VG1	sm_b21240	Putative MPA1 family auxiliary surface saccharide export protein	0.3	0.002
Q92U59	sm_b21452	Putative chaperone	0.3	0.002
Q92YS6	sma1440	Probable 5-dehydro-4-deoxyglucarate dehydratase (5-keto-4-deoxy-glucarate dehydratase) (KDGDH)	0.3	0.001
Q92TF2	smc02793	Putative pyruvate, phosphate dikinase regulatory protein (PPDK regulatory protein)	0.3	0.021
Q92P12	smc04342	Methyltransferase	0.3	0.005
Q92M71	suhB	Inositol-1-monophosphatase (I-1-Pase) (IMPase) (Inositol-1-phosphatase)	0.3	0.005
Q92PL9	thrA	Homoserine dehydrogenase	0.3	0.005
Q92M13	glgC	Glucose-1-phosphate adenylyltransferase (ADP-glucose pyrophosphorylase) (ADPGlc PPase) (ADP-glucose synthase)	0.29	0.013
Q92SL7	iolC	Putative sugar kinase	0.29	0.045
Q92R32	nadB	L-aspartate oxidase (LASPO) (Quinolinate synthase B)	0.29	0.002
Q92SA5	phoR	Histidine kinase	0.29	0.041
Q92NM7	recN	DNA repair protein RecN (Recombination protein N)	0.29	0.038
Q92WU2	sm_b20247	Probable oxidoreductase	0.29	<0.001
Q92MF1	smc00700	Probable Aerobic cobaltochelatase CobS subunit	0.29	0.002
Q92SD2	smc02175	Putative cAMP-binding protein-catabolite gene activator	0.29	0.038
Q92T30	smc02832	Putative taurine, valine, isoleucine and leucine ABC transporter, periplasmic solute-binding component	0.29	0.005
Q92KX0	smc04095	Putative acyl-CoA synthetase	0.29	0.001
Q92NZ4	smc04178	Uncharacterized protein	0.29	0.002
Q92UE7	araF	Dihydroxy-acid dehydratase	0.28	0.001
Q92R20	cysS	Cysteine--tRNA ligase (Cysteinyl-tRNA synthetase) (CysRS)	0.28	0.005
Q92RB3	gcd	Probable glucose dehydrogenase (Pyrroloquinoline-quinone) protein	0.28	0.029
Q92P20	mttB	Methyltransferase	0.28	0.001
Q92Q87	ntrX	Probable nitrogen regulation protein	0.28	0.002
Q930S0	otsA	Trehalose-6-phosphate synthase (Osmoregulatory trehalose synthesis protein A) (UDP-glucose-glucosephosphate glucosyltransferase)	0.28	0.039
Q92KG0	ppx	Exopolyphosphatase	0.28	0.015
Q92PJ4	rpe	Ribulose-phosphate 3-epimerase	0.28	0.003
Q92VD4	sm_b21269	Putative ABC transporter	0.28	0.002
Q926G0	sm_b21604	Putative sugar uptake ABC transporter periplasmic solute-binding protein	0.28	0.003
Q930Y3	sma0118	Cytochrome c domain-containing protein	0.28	<0.001
Q92N12	smc01509	Hypothetical transmembrane protein	0.28	0.004
Q92KQ3	smc02154	DUF1156 domain-containing protein	0.28	0.001
Q92JS0	smc03872	LysM domain-containing protein	0.28	0.001
Q92K63	smc04202	Hypothetical transmembrane protein	0.28	0.002
Q92SA0	argD	Acetylornithine aminotransferase (ACOAT)	0.27	0.005
Q92LA7	bfr	Bacterioferritin	0.27	<0.001
Q92SX2	dnaX	DNA polymerase III subunit gamma/tau	0.27	0.038
P56912	nuoF1	NADH-quinone oxidoreductase subunit F 1 (NADH dehydrogenase I subunit F 1) (NDH-1 subunit F 1)	0.27	0.011
Q92UD4	sm_b20904	ABC transporter, ATP-binding protein	0.27	0.003
Q92M95	smc03959	3'-phosphoesterase (DNA repair polymerase) (NHEJ DNA polymerase) (Polydeoxyribonucleotide synthase [ATP]) (Polymerase/primase)	0.27	0.018
Q92T55	smc04127	Sugar ABC transporter, ATP-binding protein	0.27	0.002
P56892	cysD	Sulfate adenylyltransferase subunit 2 (ATP-sulfurylase small subunit) (Sulfate adenylate transferase) (SAT)	0.26	0.002
Q92NJ9	ettA	Energy-dependent translational throttle protein EttA (Translational regulatory factor EttA)	0.26	0.009
Q92M11	glgX1	Probable glycogen debranching enzyme	0.26	0.031
P56884	glnD	Bifunctional uridylyltransferase/uridylyl-removing enzyme (UTase/UR) (Bifunctional [protein-PII] modification enzyme) (Bifunctional nitrogen sensor protein) [Includes: [Protein-PII] uridylyltransferase (PII uridylyltransferase) (UTase) ; [Protein-PII]-UMP uridylyl-removing enzyme (UR) ]	0.26	0.048
Q92TM4	pcaB	3-carboxy-cis,cis-muconate cycloisomerase protein	0.26	0.003
Q92WU3	sm_b20246	Putative oxidoreductase	0.26	0.001
Q92VF2	sm_b21250	Putative glycosyltransferase protein	0.26	0.006
Q92XI1	sma2349	Oxidoreductase	0.26	0.037
Q92MS8	smc02021	Putative organic acid ABC transporter, periplasmic solute-binding component	0.26	0.038
Q92Q29	smc02071	Putative Beta-hexosaminidase	0.26	0.008
Q92N60	smc02700	tRNA-nucleotidyltransferase/poly(A) polymerase	0.26	<0.001
Q92JX6	smc03992	OmpA-like domain-containing protein	0.26	0.014
Q92T48	smc04120	Adenine deaminase (ADE) (Adenine aminohydrolase) (AAH)	0.26	0.011
Q92P82	smc04238	Uncharacterized protein	0.26	<0.001
Q92Q15	trmFO	Methylenetetrahydrofolate--tRNA-(uracil-5-)-methyltransferase TrmFO (Folate-dependent tRNA (uracil-5-)-methyltransferase) (Folate-dependent tRNA(M-5-U54)-methyltransferase)	0.26	0.008
Q92UQ4	ampC	Beta-lactamase	0.25	0.003
Q92RW9	cbrA	Histidine kinase	0.25	0.014
Q92NW0	cyaF3	Probable adenylate/guanylate cyclase	0.25	0.001
Q92M00	cyaG1	Putative adenylate/guanylate cyclase	0.25	0.037
Q92Q78	cysI	Putative sulfite reductase	0.25	0.04
Q92SL8	iolD	Putative malonic semialdehyde oxidative decarboxylase	0.25	0.003
P56883	mutS	DNA mismatch repair protein MutS	0.25	0.04
Q92WB1	sm_b20450	Putative regulatory protein	0.25	<0.001
Q92U94	sm_b21415	Putative oxidoreductase, oxygen dependent,FAD-dependent protein	0.25	0.004
Q92LX2	smc03160	Beta-glucosidase	0.25	0.018
B2RED6	smc05008	Hypothetical signal peptide protein	0.25	<0.001
Q92SC5	frk	Probable fructokinase	0.24	0.002
Q92RL2	glyS	Glycine--tRNA ligase beta subunit (Glycyl-tRNA synthetase beta subunit) (GlyRS)	0.24	0.014
Q92R16	pip1	Proline iminopeptidase (PIP) (Prolyl aminopeptidase)	0.24	<0.001
Q92R10	purF	Amidophosphoribosyltransferase (ATase) (Glutamine phosphoribosylpyrophosphate amidotransferase) (GPATase)	0.24	0.002
Q92WA9	sm_b20452	STAS domain-containing protein	0.24	0.002
Q92VH3	sm_b21227	ATP-grasp domain-containing protein	0.24	0.003
Q92U35	sm_b21481	Uncharacterized protein	0.24	<0.001
Q92MT4	smc01992	Putative D-xylulose reductase (Xylitol dehydrogenase) (XDH)	0.24	<0.001
O30498	smc02862	Putative pit accessory protein	0.24	0.014
Q92ME7	aroB	3-dehydroquinate synthase (DHQS)	0.23	0.001
Q92VJ2	cysA2	Sulfate/thiosulfate import ATP-binding protein CysA 2 (Sulfate-transporting ATPase 2)	0.23	<0.001
Q92RZ1	flgL	Flagellin	0.23	0.007
Q92M15	glgP	Alpha-1,4 glucan phosphorylase	0.23	<0.001
Q92SW8	mltB1	Membrane-bound lytic murein transglycosylase B	0.23	0.003
P20471	ndvB	Cyclic beta-(1,2)-glucan synthase NdvB	0.23	0.04
Q92X89	sm_b20073	3-oxoacyl-[acyl-carrier-protein] reductase	0.23	0.006
Q92WF0	sm_b20404	Putative aldehyde dehydrogenase protein	0.23	0.004
Q92UF1	sm_b20886	Uncharacterized protein	0.23	0.039
Q92U36	sm_b21480	Uncharacterized protein	0.23	<0.001
Q930Y7	sma0113	Blue-light-activated histidine kinase	0.23	0.035
Q92KK7	smc00861	Hypothetical signal peptide protein	0.23	0.01
Q92RN2	smc00876	Iron-sulfur cluster carrier protein	0.23	<0.001
Q92PL5	sthA	Probable soluble pyridine nucleotide transhydrogenase	0.23	0.037
Q92MF8	gloB	Hydroxyacylglutathione hydrolase (Glyoxalase II) (Glx II)	0.22	<0.001
Q92SX5	pheA	Prephenate dehydratase	0.22	<0.001
Q92XD6	sm_b20023	Probable 5-oxoprolinase	0.22	0.009
Q92WB2	sm_b20449	Probable methyltransferase	0.22	<0.001
Q92VA3	sm_b21301	Aldehyde dehydrogenase (NAD+)	0.22	0.002
Q92KQ1	smc02149	Hypothetical transmembrane protein	0.22	<0.001
Q92LZ5	smc03943	Glutamine amidotransferase type-1 domain-containing protein	0.22	<0.001
P56899	uvrA	UvrABC system protein A (UvrA protein) (Excinuclease ABC subunit A)	0.22	0.003
Q9Z3R9	aglK	Alpha-glucoside transport ATP-binding protein AglK	0.21	0.001
Q92L45	ffh	Signal recognition particle protein (Fifty-four homolog)	0.21	<0.001
Q92SK1	hrcA	Heat-inducible transcription repressor HrcA	0.21	0.007
Q92S98	hslO	33 kDa chaperonin, Hsp33 protein	0.21	<0.001
Q92KG5	lptD	LPS-assembly protein LptD	0.21	0.003
Q92TI8	thiO	Putative thiamine biosynthesis oxidoreductase protein	0.21	<0.001
Q7ANS1	thuF	ThuF, ABC transporter, permease	0.21	0.008
Q92UJ2	xdhB2	Probable xanthine dehydrogenase protein	0.21	0.008
Q9Z3R7	aglG	Alpha-glucoside transport system permease protein AglG	0.2	<0.001
Q92UE3	araB	ABC transporter, ATP-binding protein	0.2	0.001
Q92SD0	frcS	D-ribose pyranase	0.2	<0.001
P35471	groL5	60 kDa chaperonin 5 (GroEL protein 5) (Protein Cpn60 5)	0.2	0.012
Q92R15	leuA2	(R)-citramalate synthase	0.2	0.034
Q92L76	leuC	3-isopropylmalate dehydratase large subunit (Alpha-IPM isomerase) (IPMI) (Isopropylmalate isomerase)	0.2	<0.001
Q92LA1	leuD	3-isopropylmalate dehydratase small subunit (Alpha-IPM isomerase) (IPMI) (Isopropylmalate isomerase)	0.2	<0.001
Q59754	ppdK	Pyruvate, phosphate dikinase (Pyruvate, orthophosphate dikinase)	0.2	0.001
Q92QV7	rnd	Ribonuclease D (RNase D)	0.2	<0.001
Q930U6	sma0187	Short chain alcohol dehydrogenase-related dehydrogenase	0.2	<0.001
Q92NE6	smc01648	Probable acyl esterase	0.2	<0.001
Q92T02	smc02868	Putative multidrug efflux system	0.2	<0.001
Q92JV3	smc03096	Hypothetical signal peptide protein	0.2	0.002
Q7ANS2	thuE	ThuE, ABC transporter, periplasmic solute-binding protein	0.2	<0.001
Q92RX6	aceA	Isocitrase (Isocitratase) (Isocitrate lyase)	0.19	0.003
Q92N35	choV	Putative choline ABC transporter, ATP-binding component	0.19	<0.001
Q92QM0	rnr	Ribonuclease R (RNase R)	0.19	<0.001
Q92X82	sm_b20080	Formaldehyde dehydrogenase (Glutathione)	0.19	0.005
Q92WV1	sm_b20238	3-demethylubiquinone-9 3-O-methyltransferase	0.19	0.001
Q92T74	smc04146	Probable phosphoketolase 1	0.19	0.004
Q92R86	glnE	Bifunctional glutamine synthetase adenylyltransferase/adenylyl-removing enzyme (ATP:glutamine synthetase adenylyltransferase) (ATase) [Includes: Glutamine synthetase adenylyl-L-tyrosine phosphorylase (Adenylyl removase) (AR) (AT-N); Glutamine synthetase adenylyl transferase (Adenylyl transferase) (AT) (AT-C)]	0.18	0.034
Q9X576	katE	Catalase C (KAT2)	0.18	0.001
Q92R31	nadC	Quinolinate phosphoribosyltransferase [decarboxylating]	0.18	<0.001
Q92M66	purK	N5-carboxyaminoimidazole ribonucleotide synthase (N5-CAIR synthase) (5-(carboxyamino)imidazole ribonucleotide synthetase)	0.18	<0.001
Q92VF1	sm_b21251	Conserved hypothetical membrane protein, similar to Y1058	0.18	0.005
Q92KY2	asd	Aspartate-semialdehyde dehydrogenase (ASA dehydrogenase) (ASADH) (Aspartate-beta-semialdehyde dehydrogenase)	0.17	<0.001
Q92RB0	ptrB	Probable protease II oligopeptidase B hydrolase serine protease	0.17	<0.001
Q92SC6	pyrE	Orotate phosphoribosyltransferase (OPRT) (OPRTase)	0.17	0.001
Q92X46	sm_b20116	Uncharacterized protein	0.17	<0.001
Q92VF4	sm_b21248	Probable pilin glycosylation protein	0.17	<0.001
Q92QY1	smc00593	Uncharacterized protein	0.17	<0.001
Q92MT9	smc01987	Dimethylglycine dehydrogenase	0.17	0.002
Q92Q62	clpA	Probable ATP-dependent CLP protease ATP-binding subunit	0.16	0.008
Q92UP1	exsG	Blue-light-activated histidine kinase	0.16	0.002
P50176	phaC	Poly(3-hydroxyalkanoate) polymerase subunit PhaC (PHA polymerase) (PHB synthase subunit PhaC) (Poly(3-hydroxybutyrate) polymerase subunit PhaC) (PHB polymerase) (Poly-beta-hydroxybutyrate polymerase) (Polyhydroxyalkanoic acid synthase subunit PhaC) (PHA synthase)	0.16	<0.001
Q92X63	sm_b20099	Maltose alpha-D-glucosyltransferase	0.16	0.014
Q92VE2	sm_b21260	Putative mureinpeptideoligopeptide ABC transporter ATP-binding protein	0.16	<0.001
Q92U66	sm_b21444	BON domain-containing protein	0.16	<0.001
Q92US1	sm_b21581	Putative glycosyltransferase, similar to smb20117 protein	0.16	<0.001
Q930J2	sma0380	Hydrolase	0.16	0.001
Q92XI0	sma2351	Oxidoreductase	0.16	0.035
Q92XH9	sma2353	Oxidoreductase	0.16	<0.001
Q92T27	glk	Glucokinase (Glucose kinase)	0.15	<0.001
Q92VH6	nodQ2	Multifunctional fusion protein [Includes: Sulfate adenylyltransferase subunit 1 (ATP-sulfurylase large subunit) (Sulfate adenylate transferase) (SAT); Adenylyl-sulfate kinase (APS kinase) (ATP adenosine-5'-phosphosulfate 3'-phosphotransferase) (Adenosine-5'-phosphosulfate kinase)]	0.15	<0.001
Q9Z3S1	pgl	6-phosphogluconolactonase (6PGL)	0.14	<0.001
Q7APE1	relA	GTP pyrophosphokinase rsh	0.14	<0.001
Q92WU8	sm_b20241	Uncharacterized protein	0.13	<0.001
Q92WT8	sm_b20251	Uncharacterized protein	0.13	<0.001
Q926E1	sm_b20620	Putative sugar ABC transporter	0.13	<0.001
Q92Y61	sma1864	ABC transporter, ATP-binding protein	0.13	<0.001
Q92KF3	smc01907	Hypothetical transmembrane protein	0.13	0.032
Q7ANR7	thuB	ThuB	0.13	<0.001
Q9Z3S0	edd	Phosphogluconate dehydratase	0.12	0.001
Q92WU0	sm_b20249	Putative myo-inositol-1-phosphate synthase	0.12	<0.001
Q03841	flaA	Flagellin A	0.11	<0.001
Q92LB2	proA	Gamma-glutamyl phosphate reductase (GPR) (Glutamate-5-semialdehyde dehydrogenase) (Glutamyl-gamma-semialdehyde dehydrogenase) (GSA dehydrogenase)	0.11	<0.001
Q92QB0	thrS	Threonine--tRNA ligase (Threonyl-tRNA synthetase) (ThrRS)	0.11	<0.001
Q92WU4	sm_b20245	UDP-glucose 4-epimerase	0.1	<0.001
Q92XW4	sma2061	Uncharacterized protein	0.1	<0.001
Q7ANR8	thuA	ThuA trehalose catabolism protein	0.1	<0.001
Q92M14	glgB	1,4-alpha-glucan branching enzyme GlgB (1,4-alpha-D-glucan:1,4-alpha-D-glucan 6-glucosyl-transferase) (Alpha-(1->4)-glucan branching enzyme) (Glycogen branching enzyme) (BE)	0.09	<0.001
Q92U69	sm_b21441	Uncharacterized protein	0.09	<0.001
Q92RW8	smc00777	Phasin_2 domain-containing protein	0.09	<0.001
Q7ANR9	thuK	ThuK ABC transporter, ATP-binding protein	0.08	<0.001
Q92WU5	tyv	Putative CDP-tyvelose-2-epimerase	0.08	<0.001
Q92M45	gltB	Probable glutamate synthase NADPH large chain	0.06	<0.001
Q92Q64	smc02111	Phasin_2 domain-containing protein	0.06	<0.001

## Sheet: Table S8
Table S8 Differentially expressed proteins of S. meliloti 1021 when comparing co-cultures vs mono-cultures at high temperature.
Protein ID	Gene name	Functional description	Fold change	P value
Q92Z39	sma1231	Usp domain-containing protein	33.14	<0.001
Q92VJ8	mccB	Putative methylcrotonoyl-CoA carboxylase biotinylated subunit protein	27.12	<0.001
Q92LR1	smc03124	Putative arginine ABC transporter, periplasmic solute-binding component	26.57	<0.001
Q92WK6	sm_b20347	Putative transcriptional regulator	18.98	<0.001
Q92NL7	murF	UDP-N-acetylmuramoyl-tripeptide--D-alanyl-D-alanine ligase (D-alanyl-D-alanine-adding enzyme)	16.66	<0.001
Q92Q87	ntrX	Probable nitrogen regulation protein	16.62	<0.001
Q92QD3	smc01266	UPF0229 protein R01398	16.57	<0.001
Q52990	phoB	Phosphate regulon transcriptional regulatory protein PhoB	16.38	<0.001
Q92Z71	sma1149	Usp domain-containing protein	16.17	<0.001
Q92XE0	sucB	Dihydrolipoamide acetyltransferase component of pyruvate dehydrogenase complex	16	<0.001
Q92VK0	mccA	Putative methylcrotonoyl-CoA carboxylase non-biotinylated subunit protein	15	<0.001
Q92Q29	smc02071	Putative Beta-hexosaminidase	13.65	<0.001
Q92N65	engD	Ribosome-binding ATPase YchF	13.19	<0.001
Q92LF3	smc03258	Transcription regulator GntR family	12.88	<0.001
Q7WUM8	hmp	Flavohemoprotein (Flavohemoglobin) (Hemoglobin-like protein) (Nitric oxide dioxygenase) (NO oxygenase) (NOD)	12.77	<0.001
Q92P53	fabF2	Probable 3-oxoacyl-ACP synthase II	12.4	<0.001
Q92TG5	paaZ	Aldehyde dehydrogenase (NAD+)	12	<0.001
Q92TQ9	uxuB	Probable mannitol dehydrogenase	11.91	<0.001
Q92LP1	cyaF1	Putative adenylate cyclase	11.8	<0.001
Q92T34	smc02828	NAD-dependent dehydrogenase	11.71	<0.001
Q92TW7	sm_b20670	Uncharacterized protein	11.46	<0.001
Q92NJ3	smc01576	Putative oxidoreductase	11.34	<0.001
Q92U20	ocd	Putative ornithine cyclodeaminase protein	11.14	<0.001
Q92QD2	smc01265	Uncharacterized protein	11.05	<0.001
Q92PS9	mfd	Transcription-repair-coupling factor (TRCF)	10.81	0.001
Q92QZ4	mltG	Endolytic murein transglycosylase (Peptidoglycan polymerization terminase)	10.74	<0.001
Q92LL0	smc02503	Uncharacterized protein	10.31	<0.001
Q92RT9	rlmE	Ribosomal RNA large subunit methyltransferase E (23S rRNA Um2552 methyltransferase) (rRNA (uridine-2'-O-)-methyltransferase)	10.19	<0.001
Q92SK1	hrcA	Heat-inducible transcription repressor HrcA	9.97	<0.001
Q92LN4	argI1	Arginase	9.9	<0.001
Q92SD7	putA	Bifunctional protein PutA [Includes: Proline dehydrogenase (Proline oxidase); Delta-1-pyrroline-5-carboxylate dehydrogenase (P5C dehydrogenase) (L-glutamate gamma-semialdehyde dehydrogenase)]	9.66	<0.001
Q930R7	sma0241	Epimerase	9.61	<0.001
Q92NL4	rsmH	Ribosomal RNA small subunit methyltransferase H (16S rRNA m(4)C1402 methyltransferase) (rRNA (cytosine-N(4)-)-methyltransferase RsmH)	9.42	<0.001
O87320	aatC	Putative aminotransferase AatC	9.15	<0.001
Q930J3	sma0376	Hydrolase	9.04	0.001
Q92MD8	smc00684	CobW C-terminal domain-containing protein	8.97	<0.001
Q92XG8	katG	Catalase-peroxidase (CP) (Peroxidase/catalase)	8.96	0.001
Q92KU2	smc02827	Putative gamma-D-glutamyl-L-diamino acid endopeptidase II, NlpC/P60 family	8.91	<0.001
Q92WQ3	sm_b20286	Opine dehydrogenase	8.9	<0.001
Q92L78	smc03820	Putative transcription regulator	8.9	<0.001
Q92T81	purU2	Formyltetrahydrofolate deformylase (Formyl-FH(4) hydrolase)	8.75	0.015
Q92T06	moeB	Probable molybdenum cofactor synthesis protein 3 (Molybdopterin synthase sulfurylase, MPT synthase sulfurylase)	8.31	<0.001
P10577	ntrC	DNA-binding transcriptional regulator NtrC (Nitrogen regulation protein NR(I)) (Nitrogen regulator I) (NRI)	8.3	<0.001
Q92KB1	smc00519	MoCF_biosynth domain-containing protein	8.3	0.001
Q92NJ9	ettA	Energy-dependent translational throttle protein EttA (Translational regulatory factor EttA)	8.27	0.001
Q92Z81	sma1131	Metallo-beta-lactamase superfamily protein	8.22	<0.001
Q92TC6	folC	Dihydrofolate synthase/folylpolyglutamate synthase (Folylpoly-gamma-glutamate synthetase-dihydrofolate synthetase) (Folylpolyglutamate synthetase)	8.19	<0.001
Q92SL9	iolE	Putative myo-inositol catabolism protein	8.19	0.005
Q92SI1	smc01106	Probable small heat shock protein	8.1	0.001
Q92Z72	sma1147	Usp domain-containing protein	8.06	0.001
Q92NS5	rpoE1	Probable RNA polymerase sigma factor	7.93	<0.001
Q92SJ4	smc01130	Probable RNA methyltransferase, TrmH family	7.92	<0.001
Q92ZA4	sma1084	Probable phosphoketolase 2	7.88	<0.001
Q92ND5	mttB2	Methyltransferase	7.72	<0.001
Q92KS5	smc00361	AB hydrolase-1 domain-containing protein	7.69	<0.001
Q92N31	kdgK	Putative 2-dehydro-3-deoxygluconokinase	7.64	<0.001
Q92LW4	smc03168	Multidrug resistance efflux system	7.64	0.012
Q92UP1	exsG	Blue-light-activated histidine kinase	7.56	<0.001
Q92WK7	sm_b20346	Putative efflux transmembrane protein	7.33	0.001
Q92PH5	smc00538	Glutaredoxin	7.31	0.001
Q92SL7	iolC	Putative sugar kinase	7.21	<0.001
Q92N70	smc02689	Probable aldehyde dehydrogenase	7.15	0.007
Q92SD9	smc01702	Putative oxidoreductase	7.08	<0.001
Q92NN6	senC	Probable electron transport protein SCO1/SenC, cytochrome C oxidase	7.04	<0.001
Q92L21	hisC2	Histidinol-phosphate aminotransferase 2 (Imidazole acetol-phosphate transaminase 2)	7.01	<0.001
Q92WX6	gfa	Glutathione-dependent formaldehyde-activating enzyme (S-(hydroxymethyl)glutathione synthase)	6.95	0.003
Q92RQ6	smc00930	Hypothetical transmembrane protein	6.87	<0.001
Q92R74	smc02380	Zinc-type alcohol dehydrogenase-like protein	6.87	0.002
P58350	aatB	Aspartate aminotransferase (AAT) (AspAT) (Putative 2-aminoadipate transaminase) (Transaminase A)	6.68	0.002
Q92QA1	tpiA	Triosephosphate isomerase (TIM) (TPI) (Triose-phosphate isomerase)	6.64	0.001
Q92JY2	cpoB	Cell division coordinator CpoB	6.63	0.001
Q92K88	smc00145	GBBH-like_N domain-containing protein	6.45	<0.001
Q92RF5	thrC1	Threonine synthase	6.44	0.001
Q92RL0	purD	Phosphoribosylamine--glycine ligase (GARS) (Glycinamide ribonucleotide synthetase) (Phosphoribosylglycinamide synthetase)	6.39	0.001
Q92V67	sm_b21181	Putative glutaryl-CoA dehydrogenase protein	6.37	0.002
Q92LZ1	smc02978	CobW C-terminal domain-containing protein	6.33	<0.001
Q92N81	smc01593	Two-component response regulator	6.31	<0.001
Q92TQ3	pccB	Putative propionyl-CoA carboxylase beta chain protein	6.3	<0.001
P26503	exoB	UDP-glucose 4-epimerase (Galactowaldenase)	6.23	0.003
Q9R9L6	gpsA	Glycerol-3-phosphate dehydrogenase [NAD(P)+] (NAD(P)H-dependent glycerol-3-phosphate dehydrogenase)	6.19	0.001
Q92K03	smc01956	Uncharacterized protein	6.19	<0.001
Q92PC2	smc00156	CENP-V/GFA domain-containing protein	6.18	<0.001
Q92QX1	smc00603	Oxidoreductase, short chain dehydrogenase/reductase family	6.1	<0.001
P58259	nrdR	Transcriptional repressor NrdR	6.05	0.008
Q92LT9	bkdAa	2-oxoisovalerate dehydrogenase subunit alpha (Branched-chain alpha-keto acid dehydrogenase E1 component alpha chain)	6.04	<0.001
Q92NM7	recN	DNA repair protein RecN (Recombination protein N)	6.03	<0.001
Q92Q83	hflX	GTPase HflX (GTP-binding protein HflX)	6.02	0.002
Q926F7	sm_b20976	Putative amino acid uptake ABC transporter periplasmic solute-binding protein	6.01	0.001
Q92WA8	sm_b20454	Uncharacterized protein	5.97	<0.001
Q92TD6	smc02773	Putative D-fucose, pyruvic acid or L-fucose ABC transporter, ATP-binding component	5.94	0.013
Q92NZ7	smc04173	RibD_C domain-containing protein	5.93	0.014
Q92LI0	smc03227	EVE domain-containing protein	5.85	<0.001
Q92NM0	murC	UDP-N-acetylmuramate--L-alanine ligase (UDP-N-acetylmuramoyl-L-alanine synthetase)	5.79	0.006
Q930Z4	sma0101	Amidohydrolase	5.79	0.025
Q92WK8	sm_b20345	Probable acriflavine family protein	5.7	0.011
Q92XD9	pdh	Alpha-ketoglutarate dehydrogenase	5.69	0.001
Q92QJ2	prfB	Peptide chain release factor 2 (RF-2)	5.69	0.009
Q92PY5	queA	S-adenosylmethionine:tRNA ribosyltransferase-isomerase (Queuosine biosynthesis protein QueA)	5.66	0.011
Q92K06	smc01507	Blue-light-activated histidine kinase	5.55	0.001
Q92MW6	smc01957	Uncharacterized protein	5.53	0.001
Q92NL3	mraZ	Transcriptional regulator MraZ	5.49	0.001
Q92SA1	pstB	Phosphate import ATP-binding protein PstB (ABC phosphate transporter) (Phosphate-transporting ATPase)	5.49	0.004
Q92K68	smc04177	CENP-V/GFA domain-containing protein	5.47	<0.001
Q92LT7	bkdB	Dihydrolipoamide acetyltransferase component of pyruvate dehydrogenase complex	5.46	<0.001
Q92RN2	smc00876	Iron-sulfur cluster carrier protein	5.45	0.002
Q92T07	dnaJ	Chaperone protein DnaJ	5.39	<0.001
Q92PA5	smc00136	Dehydrogenase	5.33	0.002
Q92MR6	smc02034	Putative oxidoreductase	5.31	0.001
Q92W70	sm_b20493	3-oxoacyl-[acyl-carrier-protein] reductase	5.27	0.001
Q92PK3	rhlE1	Putative ATP-dependent RNA helicase	5.25	0.001
Q92RI8	smc00969	Hist_deacetyl domain-containing protein	5.16	0.01
Q930U9	sma0180	Epimerase	5.12	0.001
Q92RJ6	smc00977	Putative acyl-CoA dehydrogenase	5.12	0.008
Q92SS8	smc00367	Uncharacterized protein	5.1	0.001
Q92PA1	smc00131	Transcription regulator AsnC family	5.06	0.006
Q92RW9	cbrA	Histidine kinase	5.04	0.003
O31196	hutI	Imidazolonepropionase (Imidazolone-5-propionate hydrolase)	5.04	0.032
Q92TG9	nspC	Carboxynorspermidine/carboxyspermidine decarboxylase (CANS DC/CAS DC) (CANSDC/CASDC)	5.04	<0.001
Q92LP6	dxr	1-deoxy-D-xylulose 5-phosphate reductoisomerase (DXP reductoisomerase) (1-deoxyxylulose-5-phosphate reductoisomerase) (2-C-methyl-D-erythritol 4-phosphate synthase)	5.03	0.003
Q92KN4	smc02313	HicB-like domain-containing protein	4.99	0.001
Q9R9M8	aau3	Protein aau3	4.97	<0.001
P50350	chvI	Transcriptional regulatory protein ChvI	4.89	<0.001
Q92PM2	cspA5	Putative cold shock transcription regulator	4.88	0.018
Q930Z6	sma0095	D-aminopeptidase	4.85	0.005
P56884	glnD	Bifunctional uridylyltransferase/uridylyl-removing enzyme (UTase/UR) (Bifunctional [protein-PII] modification enzyme) (Bifunctional nitrogen sensor protein) [Includes: [Protein-PII] uridylyltransferase (PII uridylyltransferase) (UTase) ; [Protein-PII]-UMP uridylyl-removing enzyme (UR) ]	4.84	<0.001
Q92LP2	smc03100	Gly-zipper_Omp domain-containing protein	4.84	<0.001
Q92PY7	ppiA	Peptidyl-prolyl cis-trans isomerase (PPIase)	4.82	<0.001
Q92ZE7	sma1001	HWE_HK domain-containing protein	4.8	0.002
Q92QQ5	smc01812	Putative cytochrome P450-like monooxygenase	4.78	0.002
Q92XF5	sm_b20003	Pyrroline-5-carboxylate reductase	4.74	0.002
Q92W30	sm_b20536	Uncharacterized protein	4.74	0.002
Q92R24	smc02555	Conserved hypothetical signal peptide protein	4.74	0.002
Q92NM4	ddl	D-alanine--D-alanine ligase (D-Ala-D-Ala ligase) (D-alanylalanine synthetase)	4.72	0.004
Q92QW3	purN	Phosphoribosylglycinamide formyltransferase (5'-phosphoribosylglycinamide transformylase) (GAR transformylase) (GART)	4.72	<0.001
Q92P92	smc04221	Uncharacterized protein	4.7	0.002
Q92SA5	phoR	Histidine kinase	4.69	0.014
Q92PA3	smc00134	TPR_REGION domain-containing protein	4.69	0.004
Q92R90	feuQ	Histidine kinase	4.67	0.007
Q92TB3	hisF	Imidazole glycerol phosphate synthase subunit HisF (IGP synthase cyclase subunit) (IGP synthase subunit HisF) (ImGP synthase subunit HisF) (IGPS subunit HisF)	4.63	0.001
Q92NP6	smc01458	Probable secretion protein	4.63	0.001
Q92Q62	clpA	Probable ATP-dependent CLP protease ATP-binding subunit	4.62	<0.001
Q92WS2	sm_b20267	Putative D-amino acid dehydrogenase protein	4.6	0.003
Q92NJ0	smc01588	Putative aldehyde dehydrogenase	4.59	0.004
Q92R91	feuP	Response regulators consisting of a CheY-like receiver domain and a winged-helix DNA-binding domain	4.58	0.03
Q92WS7	sm_b20262	Aldehyde dehydrogenase (NADP+)	4.57	0.001
P27865	recA	Protein RecA (Recombinase A)	4.56	0.002
Q92XE6	sm_b20013	Putative oxidoreductase	4.55	0.044
Q92K45	smc01450	Uncharacterized protein	4.51	0.001
Q92TD2	smc02769	Conserved hypothetical transmembrane protein	4.49	<0.001
Q92KR5	tlyC	CBS domain-containing protein	4.49	0.011
Q7APC4	ntrR1	Ribonuclease VapC (RNase VapC) (Toxin VapC)	4.44	0.001
Q92PK1	smc00518	XdhC_C domain-containing protein	4.41	0.007
Q92N41	smc02730	Uncharacterized protein	4.36	0.015
Q92SI8	smc01119	Nfu_N domain-containing protein	4.35	0.001
P10958	fixJ	Transcriptional regulatory protein FixJ	4.28	<0.001
Q92VL9	sm_b21102	Putative transcriptional regulator protein	4.28	0.026
Q92QY2	smc00591	Uncharacterized protein	4.25	0.003
Q92U27	cyoA	Ubiquinol oxidase polypeptide II (Ubiquinol oxidase subunit 2)	4.2	0.002
Q92RR4	smc00914	Probable ferredoxin reductase	4.2	0.002
Q92WI5	sm_b20368	Putative efflux transporter	4.16	0.035
Q92YN1	pcm	Protein-L-isoaspartate O-methyltransferase (L-isoaspartyl protein carboxyl methyltransferase) (Protein L-isoaspartyl methyltransferase) (Protein-beta-aspartate methyltransferase) (PIMT)	4.15	0.005
Q92ZG8	sma0955	Transcriptional regulator, GntR family	4.11	0.039
Q92Q56	smc02102	Conserved hypothetical transmembrane protein	4.11	0.001
Q92LG8	typA	50S ribosomal subunit assembly factor BipA (GTP-binding protein BipA)	4.11	0.015
Q92LM5	glpD	Glycerol-3-phosphate dehydrogenase	4.1	0.048
Q92RR2	smc00910	Uncharacterized protein	4.1	0.009
Q92KT0	rsmC	Probable ribosomal RNA small subunit methyltransferase C	4.09	0.001
Q930I1	sma0403	Uncharacterized protein	4.09	0.001
Q92QI6	smc01327	Putative tRNA/rRNA methyltransferase	4.09	0.001
Q92L95	smc03802	ATP-dependent protease	4.09	0.017
Q92LZ4	smc04462	Putative 2-hydroxyacid dehydrogenase	4.08	0.002
O68965	idhA	Inositol 2-dehydrogenase (Myo-inositol 2-dehydrogenase) (MI-dehydrogenase)	4.07	0.001
Q92L13	pyc	Pyruvate carboxylase	4.06	0.001
Q92TH0	sm_b21630	Uncharacterized protein	4.03	<0.001
Q92KZ2	smc04401	Putative transcription regulator	4.01	0.008
Q92T14	polA	DNA polymerase I	3.97	<0.001
Q92SC7	pyrC	Dihydroorotase (DHOase)	3.9	0.021
Q92S27	murA	UDP-N-acetylglucosamine 1-carboxyvinyltransferase (Enoylpyruvate transferase) (UDP-N-acetylglucosamine enolpyruvyl transferase) (EPT)	3.88	0.005
Q931D0	selD	Selenide, water dikinase (Selenium donor protein) (Selenophosphate synthase)	3.88	0.019
Q92MH8	smc00733	Probable short chain dehydrogenase	3.88	0.019
Q92P24	smc04326	Putative aminotransferase	3.88	0.016
Q92JW8	smc04050	Hypothetical transmembrane protein	3.87	0.011
Q92SB7	int	Integrase	3.86	0.004
Q92KD8	smc01026	Glyoxalase-like_dom domain-containing protein	3.82	0.017
Q92NI7	smc01600	Uncharacterized protein	3.82	0.013
Q92QC8	smc01260	Putative transcription regulator	3.79	0.015
Q92MF1	smc00700	Probable Aerobic cobaltochelatase CobS subunit	3.76	0.024
Q92ZT8	sma0682	Decarboxylase (Lysine, ornithine, arginine)	3.75	0.013
Q92U31	rpoE5	RNA polymerase sigma factor	3.72	0.026
Q92P81	smc04239	Uncharacterized protein	3.71	0.01
Q92NV2	smc04344	Hypothetical signal peptide protein	3.71	0.003
Q92T91	smc04463	Cupin_2 domain-containing protein	3.71	0.01
Q92SX2	dnaX	DNA polymerase III subunit gamma/tau	3.69	0.01
[truncated: 646 more rows]

## Sheet: Table S9
Table S9 dNSAF values (*10-5) of the detected proteins associated with B12 biosynthesis in S. meliloti 1021*
[truncated: 18 more rows]
